# Supplementary material for: Genetic prediction of the relationship between metabolic syndrome and colorectal cancer risk: a Mendelian randomization study
Source: Diabetol Metab Syndr. 2024 May 22;16:109. doi: 10.1186/s13098-024-01351-7 (PMC11110320; doi:10.1186/s13098-024-01351-7)
Supplement: Supplementary file 1 — Supplementary Material 1. [file 13098_2024_1351_MOESM1_ESM.zip]

Archive with 21 entries (21 files):
- New folder/Supplemental Data S1.xlsx
- New folder/Supplemental Data S10.xlsx
- New folder/Supplemental Data S11.xlsx
- New folder/Supplemental Data S12.xlsx
- New folder/Supplemental Data S13.xlsx
- New folder/Supplemental Data S14.xlsx
- New folder/Supplemental Data S15.xlsx
- New folder/Supplemental Data S16.xlsx
- New folder/Supplemental Data S17.xlsx
- New folder/Supplemental Data S18.xlsx
- New folder/Supplemental Data S19.xlsx
- New folder/Supplemental Data S2.xlsx
- New folder/Supplemental Data S20.xlsx
- New folder/Supplemental Data S21.xlsx
- New folder/Supplemental Data S3.xlsx
- New folder/Supplemental Data S4.xlsx
- New folder/Supplemental Data S5.xlsx
- New folder/Supplemental Data S6.xlsx
- New folder/Supplemental Data S7.xlsx
- New folder/Supplemental Data S8.xlsx
- New folder/Supplemental Data S9.xlsx
