# Supplementary material for: Genetic prediction of the relationship between metabolic syndrome and colorectal cancer risk: a Mendelian randomization study
Source: Diabetol Metab Syndr. 2024 May 22;16:109. doi: 10.1186/s13098-024-01351-7 (PMC11110320; doi:10.1186/s13098-024-01351-7)
Supplement: Supplementary file 1 — Supplementary Material 1. [file 13098_2024_1351_MOESM1_ESM.zip › New folder/Supplemental Data S1.xlsx]

## Sheet: Supplemental Data S1
Supplemental Data S1. In MR analysis, SNPs strongly correlated with DBP.
	chr.exposure	se.exposure	pval.exposure	beta.exposure	samplesize.exposure	pos.exposure	SNP	effect_allele.exposure	other_allele.exposure	eaf.exposure	exposure	mr_keep.exposure	pval_origin.exposure
1	1	0.00722625	1.4e-10	0.0463574	436424	115836746	rs11102916	A	C	0.020818	Diastolic blood pressure	TRUE	reported
2	1	0.00790313	2.3e-12	0.0554289	436424	153662423	rs35479618	A	G	0.017359	Diastolic blood pressure	TRUE	reported
3	1	0.00238192	8.1e-10	0.0146343	436424	183058452	rs41475048	G	A	0.254146	Diastolic blood pressure	TRUE	reported
4	1	0.00219273	3.8e-16	-0.0178623	436424	201737722	rs72742024	T	C	0.332345	Diastolic blood pressure	TRUE	reported
5	1	0.00299085	2e-16	0.0245944	436424	3329384	rs2493291	T	C	0.13909	Diastolic blood pressure	TRUE	reported
6	1	0.00239892	8.8e-14	0.0178899	436424	25022314	rs72654647	A	G	0.247565	Diastolic blood pressure	TRUE	reported
7	1	0.00209512	2.9e-09	0.0124332	436424	38445654	rs10890238	A	T	0.416234	Diastolic blood pressure	TRUE	reported
8	1	0.00255847	2.2e-17	0.0217017	436424	113119442	rs11102498	C	T	0.205149	Diastolic blood pressure	TRUE	reported
9	1	0.00209147	1.1e-10	-0.0135094	436424	172357441	rs12405515	T	G	0.56903	Diastolic blood pressure	TRUE	reported
10	1	0.00229386	3.2e-08	0.0126862	436424	204451086	rs10900590	T	C	0.716359	Diastolic blood pressure	TRUE	reported
11	1	0.00210507	1.5e-15	0.0168004	436424	230845794	rs699	G	A	0.403701	Diastolic blood pressure	TRUE	reported
12	1	0.002211	3.1e-31	0.0257009	436424	243458502	rs3943093	T	C	0.322601	Diastolic blood pressure	TRUE	reported
13	1	0.00215777	1.8e-11	-0.0145103	436424	8422676	rs2252865	C	T	0.646988	Diastolic blood pressure	TRUE	reported
14	1	0.00225219	2.2e-08	-0.0125944	436424	10768002	rs616519	C	T	0.696616	Diastolic blood pressure	TRUE	reported
15	1	0.00456809	3.2e-38	-0.0590459	436424	11898859	rs55741089	A	G	0.054258	Diastolic blood pressure	TRUE	reported
16	1	0.00249749	1.9e-08	0.0140314	436424	41560291	rs2013925	G	A	0.780717	Diastolic blood pressure	TRUE	reported
17	1	0.00207062	7.9e-14	0.0154724	436424	43862158	rs839758	G	A	0.465025	Diastolic blood pressure	TRUE	reported
18	1	0.00209185	1.1e-14	-0.0161581	436424	113537084	rs773435	T	C	0.430447	Diastolic blood pressure	TRUE	reported
19	1	0.00208526	1.7e-10	-0.0133096	436424	227355918	rs6426577	A	C	0.566518	Diastolic blood pressure	TRUE	reported
20	1	0.00208152	2.7e-09	-0.0123874	436424	228112121	rs4653889	G	A	0.532263	Diastolic blood pressure	TRUE	reported
21	2	0.0029852	1.7e-10	-0.0190604	436424	651407	rs12714414	C	T	0.15248	Diastolic blood pressure	TRUE	reported
22	2	0.00213139	2.8e-19	-0.0191335	436424	26916844	rs35021474	G	C	0.615346	Diastolic blood pressure	TRUE	reported
23	2	0.00207385	6.2e-10	-0.0128273	436424	40577162	rs12611608	C	G	0.481547	Diastolic blood pressure	TRUE	reported
24	2	0.00228831	9.5e-10	0.0139972	436424	73572081	rs10196402	C	A	0.289843	Diastolic blood pressure	TRUE	reported
25	2	0.00246603	4.7e-08	-0.0134678	436424	190517931	rs4667296	A	G	0.77118	Diastolic blood pressure	TRUE	reported
26	2	0.00214964	2.8e-11	-0.0143135	436424	205077128	rs2162003	C	T	0.390614	Diastolic blood pressure	TRUE	reported
27	2	0.00210998	2.7e-10	-0.0133243	436424	218674697	rs918949	T	C	0.602281	Diastolic blood pressure	TRUE	reported
28	2	0.00331659	4.3e-09	-0.0194783	436424	235792003	rs10210244	C	T	0.887463	Diastolic blood pressure	TRUE	reported
29	2	0.00217758	2e-09	0.0130543	436424	55093657	rs2033821	A	G	0.654639	Diastolic blood pressure	TRUE	reported
30	2	0.00218926	2.9e-19	0.0196389	436424	97015073	rs810057	C	T	0.334439	Diastolic blood pressure	TRUE	reported
31	2	0.00239372	1.2e-22	0.0234358	436424	145714354	rs1438898	C	A	0.250107	Diastolic blood pressure	TRUE	reported
32	2	0.00231518	9e-20	-0.0210692	436424	165080678	rs13004226	C	G	0.27407	Diastolic blood pressure	TRUE	reported
33	2	0.00266246	1.2e-11	0.0180548	436424	191439591	rs7592578	G	T	0.814182	Diastolic blood pressure	TRUE	reported
34	2	0.00289976	1.5e-08	0.0164072	436424	19514419	rs6746180	T	C	0.148587	Diastolic blood pressure	TRUE	reported
35	2	0.00358581	1.1e-09	-0.0218385	436424	25262928	rs116734066	T	C	0.092303	Diastolic blood pressure	TRUE	reported
36	2	0.003617	2.5e-13	-0.0264751	436424	43167878	rs76326501	C	A	0.091707	Diastolic blood pressure	TRUE	reported
37	2	0.00210198	3.2e-11	-0.0139546	436424	43439332	rs12476256	C	T	0.583495	Diastolic blood pressure	TRUE	reported
38	2	0.00281537	5.3e-12	-0.0194202	436424	135605014	rs76328456	G	A	0.165247	Diastolic blood pressure	TRUE	reported
39	2	0.00230546	1.7e-09	-0.0138843	436424	159429379	rs72936986	C	A	0.278545	Diastolic blood pressure	TRUE	reported
40	2	0.00262868	2.7e-08	-0.0146189	436424	37253455	rs62133108	T	C	0.192112	Diastolic blood pressure	TRUE	reported
41	2	0.00280436	1e-08	0.0160673	436424	127095154	rs67205269	A	G	0.162868	Diastolic blood pressure	TRUE	reported
42	2	0.00223786	1.2e-08	0.0127459	436424	148784324	rs13007770	T	C	0.307978	Diastolic blood pressure	TRUE	reported
43	2	0.00230222	1.6e-11	-0.0155219	436424	172552765	rs13429113	T	A	0.279937	Diastolic blood pressure	TRUE	reported
44	2	0.00467305	3.3e-08	-0.0258194	436424	219563602	rs12993599	A	G	0.051481	Diastolic blood pressure	TRUE	reported
45	2	0.00218952	3.9e-08	0.0120338	436424	19707855	rs824523	A	C	0.337822	Diastolic blood pressure	TRUE	reported
46	2	0.00379998	1.6e-12	0.0268436	436424	179325735	rs17304212	T	C	0.0803	Diastolic blood pressure	TRUE	reported
47	2	0.0021658	9.2e-23	-0.0212693	436424	183211443	rs12693302	A	G	0.650217	Diastolic blood pressure	TRUE	reported
48	3	0.00207544	4.8e-08	0.0113301	436424	41288064	rs11708951	T	C	0.473711	Diastolic blood pressure	TRUE	reported
49	3	0.00281127	1.3e-34	-0.0345012	436424	42012719	rs7373694	A	G	0.836981	Diastolic blood pressure	TRUE	reported
50	3	0.00222105	9.4e-19	0.0196379	436424	49892896	rs10049413	G	A	0.323922	Diastolic blood pressure	TRUE	reported
51	3	0.00210705	2.3e-11	-0.0140857	436424	124598526	rs10804564	G	A	0.409021	Diastolic blood pressure	TRUE	reported
52	3	0.00233183	1.8e-08	0.0131271	436424	158272632	rs12495085	A	G	0.267579	Diastolic blood pressure	TRUE	reported
53	3	0.00268595	1.9e-11	0.0180253	436424	168701648	rs3851374	G	A	0.81901	Diastolic blood pressure	TRUE	reported
54	3	0.0020719	5.7e-10	0.0128418	436424	7494417	rs2229902	T	A	0.457718	Diastolic blood pressure	TRUE	reported
55	3	0.00208104	1e-14	0.0160992	436424	57946096	rs1522387	G	A	0.442235	Diastolic blood pressure	TRUE	reported
56	3	0.00220026	8e-13	0.0157568	436424	134016334	rs6439475	T	C	0.648776	Diastolic blood pressure	TRUE	reported
57	3	0.00257959	1.4e-08	-0.0146249	436424	169197122	rs62294352	T	C	0.215585	Diastolic blood pressure	TRUE	reported
58	3	0.00233226	1.1e-11	-0.015847	436424	14889756	rs1687295	C	T	0.731002	Diastolic blood pressure	TRUE	reported
59	3	0.00222638	3.1e-08	0.0123265	436424	53734453	rs2612016	C	G	0.323281	Diastolic blood pressure	TRUE	reported
60	3	0.00339612	8.4e-09	-0.0195597	436424	154661341	rs75285955	T	G	0.103553	Diastolic blood pressure	TRUE	reported
61	3	0.00207212	8.1e-29	-0.0230818	436424	169173670	rs10804833	A	G	0.505214	Diastolic blood pressure	TRUE	reported
62	3	0.00213302	2.2e-10	0.0135416	436424	185348351	rs4687477	C	T	0.387564	Diastolic blood pressure	TRUE	reported
63	3	0.00392466	3e-08	0.0217575	436424	141056797	rs72986545	G	A	0.075323	Diastolic blood pressure	TRUE	reported
64	3	0.00208151	3.2e-09	-0.0123197	436424	183435713	rs262986	A	G	0.471054	Diastolic blood pressure	TRUE	reported
65	3	0.00215419	2.2e-08	0.0120493	436424	194521981	rs9874101	G	A	0.640813	Diastolic blood pressure	TRUE	reported
66	4	0.00210743	1.2e-08	0.0120159	436424	55349439	rs73234219	T	A	0.403528	Diastolic blood pressure	TRUE	reported
67	4	0.00240292	4.7e-08	-0.0131222	436424	56461365	rs2087319	A	C	0.248568	Diastolic blood pressure	TRUE	reported
68	4	0.00208397	1.7e-09	-0.0125528	436424	138378613	rs2897515	C	T	0.555912	Diastolic blood pressure	TRUE	reported
69	4	0.00227887	1.4e-50	0.0340817	436424	81174592	rs13125101	A	G	0.292136	Diastolic blood pressure	TRUE	reported
70	4	0.0021515	8.6e-14	-0.0160535	436424	156639846	rs12643599	G	A	0.360201	Diastolic blood pressure	TRUE	reported
71	4	0.00304604	1.1e-11	0.0207037	436424	18028351	rs6846799	A	G	0.132887	Diastolic blood pressure	TRUE	reported
72	4	0.00211553	1.9e-09	0.0126997	436424	26785356	rs28667801	T	A	0.407107	Diastolic blood pressure	TRUE	reported
73	4	0.00211142	1.1e-08	-0.0120758	436424	111337478	rs6815273	A	G	0.431946	Diastolic blood pressure	TRUE	reported
74	4	0.00393347	6.9e-29	-0.0438702	436424	103188709	rs13107325	T	C	0.074884	Diastolic blood pressure	TRUE	reported
75	4	0.00207487	2.7e-10	-0.0131	436424	156514725	rs1123037	A	T	0.476666	Diastolic blood pressure	TRUE	reported
76	4	0.00337104	1.6e-11	0.0227252	436424	54799245	rs871606	C	T	0.104763	Diastolic blood pressure	TRUE	reported
77	4	0.00207468	3.5e-10	0.0130218	436424	120509279	rs66887589	C	T	0.476122	Diastolic blood pressure	TRUE	reported
78	5	0.00385579	3.4e-16	0.0314554	436424	61592576	rs13163533	G	C	0.079282	Diastolic blood pressure	TRUE	reported
79	5	0.00208843	1.1e-12	-0.0148603	436424	157803588	rs13436194	G	A	0.429711	Diastolic blood pressure	TRUE	reported
80	5	0.00225629	2.9e-24	-0.0229283	436424	173356752	rs72812818	C	G	0.30107	Diastolic blood pressure	TRUE	reported
81	5	0.00207563	4.9e-08	0.0113228	436424	142518675	rs12522841	A	G	0.469787	Diastolic blood pressure	TRUE	reported
82	5	0.00210915	1.8e-36	0.0266051	436424	32832474	rs10059884	A	C	0.596186	Diastolic blood pressure	TRUE	reported
83	5	0.00228691	1.9e-08	0.0128505	436424	33206382	rs59851826	G	A	0.291822	Diastolic blood pressure	TRUE	reported
84	5	0.00217236	2.1e-08	-0.012177	436424	50876776	rs11745491	G	A	0.647477	Diastolic blood pressure	TRUE	reported
85	5	0.00209067	8.8e-22	0.0200499	436424	122657199	rs1582931	A	G	0.472732	Diastolic blood pressure	TRUE	reported
86	5	0.00210478	1.9e-10	0.0134104	436424	127815453	rs4385259	C	G	0.414954	Diastolic blood pressure	TRUE	reported
87	5	0.00211332	4.6e-08	0.0115496	436424	57095011	rs12515541	T	G	0.602473	Diastolic blood pressure	TRUE	reported
88	5	0.0030392	1.3e-10	0.0195498	436424	87986314	rs34483452	A	C	0.136518	Diastolic blood pressure	TRUE	reported
89	5	0.00208431	3.2e-10	-0.0131046	436424	96248795	rs1363976	C	T	0.562268	Diastolic blood pressure	TRUE	reported
90	5	0.00208691	2e-12	-0.0146797	436424	158482827	rs11741461	C	T	0.43285	Diastolic blood pressure	TRUE	reported
91	6	0.00307982	1.3e-12	-0.0218426	436424	98342192	rs4476839	A	G	0.870276	Diastolic blood pressure	TRUE	reported
92	6	0.0021296	3.8e-11	0.014082	436424	166188779	rs11754057	G	A	0.388115	Diastolic blood pressure	TRUE	reported
93	6	0.00287734	6.6e-10	0.0177665	436424	31303922	rs28752924	G	T	0.243692	Diastolic blood pressure	TRUE	reported
94	6	0.00206632	2.7e-18	0.0180235	436424	51838263	rs9296668	G	A	0.483291	Diastolic blood pressure	TRUE	reported
95	6	0.00333736	2.3e-13	-0.0244625	436424	152389170	rs3798572	A	G	0.107661	Diastolic blood pressure	TRUE	reported
96	6	0.00246476	6.9e-15	-0.0191908	436424	32593585	rs9271727	A	G	0.248734	Diastolic blood pressure	TRUE	reported
97	6	0.00213226	5.3e-16	0.0172826	436424	79800818	rs9352694	G	A	0.391657	Diastolic blood pressure	TRUE	reported
98	6	0.00206974	5e-10	-0.012873	436424	109616218	rs7744284	T	C	0.522266	Diastolic blood pressure	TRUE	reported
99	6	0.00401082	7.3e-12	-0.0274823	436424	150998511	rs57139556	G	A	0.071517	Diastolic blood pressure	TRUE	reported
100	6	0.00282271	1.7e-13	0.0207939	436424	25638464	rs9467545	T	A	0.159302	Diastolic blood pressure	TRUE	reported
101	6	0.00206755	7.1e-11	-0.0134761	436424	118667522	rs11153730	C	T	0.491744	Diastolic blood pressure	TRUE	reported
102	6	0.00208082	1.5e-27	0.0226294	436424	127098553	rs6923947	A	G	0.448991	Diastolic blood pressure	TRUE	reported
103	6	0.00249994	2.4e-12	-0.0175165	436424	169586887	rs1322640	C	T	0.780138	Diastolic blood pressure	TRUE	reported
104	6	0.00288205	2.8e-20	0.0265895	436424	26092170	rs2032451	T	G	0.151504	Diastolic blood pressure	TRUE	reported
105	6	0.00223367	1.6e-28	0.0247469	436424	31878495	rs622871	G	A	0.691586	Diastolic blood pressure	TRUE	reported
106	6	0.00223891	2.5e-08	0.0124784	436424	43806609	rs881858	A	G	0.693635	Diastolic blood pressure	TRUE	reported
107	6	0.00299868	2.1e-09	0.0179584	436424	51611470	rs2397060	C	T	0.137698	Diastolic blood pressure	TRUE	reported
108	6	0.00241148	4.2e-09	0.0141664	436424	85626788	rs9450088	C	T	0.244958	Diastolic blood pressure	TRUE	reported
109	6	0.00739603	8.8e-12	0.050474	436424	121813835	rs76785130	G	A	0.020835	Diastolic blood pressure	TRUE	reported
110	7	0.00206813	5.1e-09	-0.0120847	436424	50914953	rs10233389	A	C	0.508791	Diastolic blood pressure	TRUE	reported
111	7	0.00207514	3.9e-14	-0.0156945	436424	89734104	rs39201	A	G	0.49627	Diastolic blood pressure	TRUE	reported
112	7	0.00244782	1.2e-13	-0.0181478	436424	35488349	rs343011	G	T	0.767129	Diastolic blood pressure	TRUE	reported
113	7	0.00208787	8.7e-16	0.0167942	436424	46010100	rs10260816	G	C	0.440276	Diastolic blood pressure	TRUE	reported
114	7	0.00208733	1.9e-11	0.0140088	436424	75097488	rs6963105	G	A	0.564059	Diastolic blood pressure	TRUE	reported
115	7	0.00264807	1.4e-13	0.0195787	436424	100456595	rs314373	A	G	0.187318	Diastolic blood pressure	TRUE	reported
116	7	0.00212377	3.9e-16	-0.0172929	436424	129663496	rs11556924	T	C	0.387991	Diastolic blood pressure	TRUE	reported
117	7	0.00211315	3.2e-11	0.0140256	436424	131120971	rs7805240	T	C	0.399829	Diastolic blood pressure	TRUE	reported
118	7	0.00283776	3.1e-09	0.016824	436424	7283569	rs1047763	A	G	0.158797	Diastolic blood pressure	TRUE	reported
119	7	0.00398069	7.9e-13	0.0285127	436424	27229119	rs916880	A	G	0.926421	Diastolic blood pressure	TRUE	reported
120	7	0.00210532	3.8e-08	0.0115759	436424	114351527	rs13312596	G	A	0.418992	Diastolic blood pressure	TRUE	reported
121	7	0.00592582	2.2e-14	-0.0452742	436424	1195692	rs73033340	G	A	0.031464	Diastolic blood pressure	TRUE	reported
122	7	0.00215863	2.6e-09	0.0128603	436424	1947342	rs34302027	A	G	0.365147	Diastolic blood pressure	TRUE	reported
123	7	0.00222217	1.8e-08	0.0125059	436424	69439045	rs34617709	T	C	0.317518	Diastolic blood pressure	TRUE	reported
124	7	0.00225976	3e-09	0.0134095	436424	150500520	rs741066	T	C	0.298835	Diastolic blood pressure	TRUE	reported
125	7	0.00224083	2.9e-26	-0.0237572	436424	150704843	rs891511	A	G	0.321068	Diastolic blood pressure	TRUE	reported
126	7	0.00227647	5.6e-10	0.0141194	436424	22156538	rs4507656	G	C	0.30395	Diastolic blood pressure	TRUE	reported
127	7	0.00211297	8.8e-11	0.0137049	436424	25979194	rs997988	A	T	0.399609	Diastolic blood pressure	TRUE	reported
128	7	0.00209344	3.9e-11	0.0138345	436424	96470332	rs4729301	T	C	0.579729	Diastolic blood pressure	TRUE	reported
129	7	0.00228744	5e-12	0.0157938	436424	151406220	rs17173238	G	A	0.287291	Diastolic blood pressure	TRUE	reported
130	8	0.00241719	1.1e-08	-0.0137969	436424	81395746	rs6990531	G	T	0.242432	Diastolic blood pressure	TRUE	reported
131	8	0.00279514	7.2e-10	0.0172201	436424	95909498	rs16917117	C	T	0.164708	Diastolic blood pressure	TRUE	reported
132	8	0.00249211	2.2e-26	-0.0264856	436424	120413592	rs57333327	C	G	0.222086	Diastolic blood pressure	TRUE	reported
133	8	0.00207262	4.9e-09	0.0121246	436424	6374773	rs2515432	C	T	0.501895	Diastolic blood pressure	TRUE	reported
134	8	0.00207832	5e-09	0.0121501	436424	144059713	rs9773022	C	T	0.456744	Diastolic blood pressure	TRUE	reported
135	8	0.00210545	2.1e-19	-0.0189643	436424	10712945	rs877116	T	G	0.589161	Diastolic blood pressure	TRUE	reported
136	8	0.00208032	9.7e-10	-0.0127181	436424	101676675	rs2978098	C	A	0.461902	Diastolic blood pressure	TRUE	reported
137	8	0.00505312	3.1e-11	-0.0335547	436424	144981488	rs56233017	A	G	0.045582	Diastolic blood pressure	TRUE	reported
138	8	0.00230524	7.3e-10	0.0141985	436424	25878995	rs951914	C	G	0.713731	Diastolic blood pressure	TRUE	reported
139	9	0.00214456	9.8e-10	-0.0131102	436424	37183628	rs13290794	A	G	0.368062	Diastolic blood pressure	TRUE	reported
140	9	0.0029647	2.3e-10	0.0188002	436424	112357800	rs7042796	G	A	0.856825	Diastolic blood pressure	TRUE	reported
141	9	0.00392306	1.1e-22	-0.0384447	436424	136535677	rs10993958	A	G	0.079227	Diastolic blood pressure	TRUE	reported
142	9	0.00214618	5.2e-10	-0.0133362	436424	22003223	rs3217992	T	C	0.368902	Diastolic blood pressure	TRUE	reported
143	9	0.00265999	7.2e-20	-0.0242711	436424	136149399	rs507666	A	G	0.185965	Diastolic blood pressure	TRUE	reported
144	9	0.00219351	1e-10	-0.0141782	436424	140205269	rs28374197	T	C	0.334703	Diastolic blood pressure	TRUE	reported
145	10	0.00214208	2.1e-08	-0.0120086	436424	45376294	rs11239271	C	T	0.591863	Diastolic blood pressure	TRUE	reported
146	10	0.00324586	4.5e-10	-0.0202402	436424	48411796	rs34130368	T	G	0.114989	Diastolic blood pressure	TRUE	reported
147	10	0.00385515	1.1e-21	-0.0368913	436424	104906211	rs11191580	C	T	0.077955	Diastolic blood pressure	TRUE	reported
148	10	0.00237152	2.2e-11	0.0158738	436424	115746551	rs6585256	C	A	0.729877	Diastolic blood pressure	TRUE	reported
149	10	0.00220504	8.8e-14	0.0164461	436424	18471794	rs1623474	T	C	0.330757	Diastolic blood pressure	TRUE	reported
150	10	0.00293503	4.7e-32	-0.034587	436424	63515681	rs72831343	G	T	0.145083	Diastolic blood pressure	TRUE	reported
151	10	0.0020941	8.2e-19	-0.0185477	436424	64533904	rs11592442	A	T	0.432758	Diastolic blood pressure	TRUE	reported
152	10	0.00403242	1.4e-09	-0.0244103	436424	4097118	rs4147111	C	T	0.071728	Diastolic blood pressure	TRUE	reported
153	10	0.0022289	3.7e-10	-0.0139653	436424	30317073	rs9337951	A	G	0.344248	Diastolic blood pressure	TRUE	reported
154	10	0.00425032	2.8e-08	-0.0235951	436424	31410094	rs7101163	T	G	0.063266	Diastolic blood pressure	TRUE	reported
155	10	0.00226225	1.9e-28	-0.0250287	436424	18727959	rs12258967	G	C	0.299231	Diastolic blood pressure	TRUE	reported
156	10	0.00231864	1.7e-13	0.0170904	436424	65193018	rs111346856	A	G	0.27453	Diastolic blood pressure	TRUE	reported
157	10	0.00208622	2.5e-27	-0.0225955	436424	96039597	rs2274224	C	G	0.435248	Diastolic blood pressure	TRUE	reported
158	10	0.00331128	2.3e-15	0.0262391	436424	102552752	rs10883543	T	G	0.889124	Diastolic blood pressure	TRUE	reported
159	10	0.00230158	1.8e-26	0.0245084	436424	115781527	rs2782980	C	T	0.719778	Diastolic blood pressure	TRUE	reported
160	11	0.00232838	8.7e-12	0.0158966	436424	13282058	rs7125487	G	C	0.726429	Diastolic blood pressure	TRUE	reported
161	11	0.00219461	5.9e-10	-0.0135925	436424	27270081	rs11605671	A	G	0.333276	Diastolic blood pressure	TRUE	reported
162	11	0.00222991	3.4e-18	-0.019391	436424	10675738	rs10840457	G	A	0.685906	Diastolic blood pressure	TRUE	reported
163	11	0.00237656	1.1e-09	0.0144837	436424	16367750	rs11821781	G	A	0.256661	Diastolic blood pressure	TRUE	reported
164	11	0.00420438	1.2e-09	0.025539	436424	22515504	rs11026585	A	T	0.065627	Diastolic blood pressure	TRUE	reported
165	11	0.00231237	3.5e-15	0.0182037	436424	47336320	rs7944584	T	A	0.277248	Diastolic blood pressure	TRUE	reported
166	11	0.00255745	7.8e-15	-0.0198736	436424	65405600	rs2306363	T	G	0.206546	Diastolic blood pressure	TRUE	reported
167	11	0.00275851	3.6e-14	-0.0208972	436424	95308854	rs11021221	A	T	0.169119	Diastolic blood pressure	TRUE	reported
168	11	0.00214084	3.9e-22	-0.0207073	436424	130273230	rs11222084	T	A	0.369174	Diastolic blood pressure	TRUE	reported
169	11	0.00210473	4.3e-17	0.0176878	436424	1887806	rs7938342	A	T	0.58429	Diastolic blood pressure	TRUE	reported
170	11	0.00325995	5.9e-24	-0.032902	436424	61278246	rs751984	C	T	0.115493	Diastolic blood pressure	TRUE	reported
171	11	0.00252824	2.8e-08	-0.0140416	436424	69068492	rs11228613	G	T	0.214054	Diastolic blood pressure	TRUE	reported
172	11	0.00212395	3.4e-09	-0.0125522	436424	77794724	rs669206	C	A	0.608659	Diastolic blood pressure	TRUE	reported
173	11	0.00230425	6e-43	0.0316563	436424	100593538	rs633185	C	G	0.714756	Diastolic blood pressure	TRUE	reported
174	11	0.00319507	2e-11	0.0214168	436424	122527212	rs7129204	C	G	0.119428	Diastolic blood pressure	TRUE	reported
175	11	0.00266602	1.5e-21	0.0254159	436424	10272552	rs7941511	T	C	0.184441	Diastolic blood pressure	TRUE	reported
176	11	0.0020856	7.4e-09	-0.012057	436424	120060673	rs7116997	C	T	0.453061	Diastolic blood pressure	TRUE	reported
177	12	0.00229402	1.6e-27	0.0249378	436424	20190630	rs4306343	T	A	0.717312	Diastolic blood pressure	TRUE	reported
178	12	0.00275568	2.2e-08	0.0154121	436424	42415198	rs112224765	A	G	0.170477	Diastolic blood pressure	TRUE	reported
179	12	0.00499747	5.2e-10	-0.0310495	436424	58004070	rs113892147	A	G	0.047176	Diastolic blood pressure	TRUE	reported
180	12	0.00206708	4.5e-79	-0.0389171	436424	111910219	rs10774625	G	A	0.504638	Diastolic blood pressure	TRUE	reported
181	12	0.00210791	4.1e-23	0.020874	436424	90025622	rs2681485	A	G	0.592444	Diastolic blood pressure	TRUE	reported
182	12	0.00262431	1.6e-15	-0.0209195	436424	123906307	rs28676499	T	C	0.193287	Diastolic blood pressure	TRUE	reported
183	12	0.00220047	1.3e-09	-0.0133443	436424	8832203	rs7132012	G	A	0.329284	Diastolic blood pressure	TRUE	reported
184	12	0.00217882	2.8e-10	-0.0137431	436424	56412487	rs1701704	G	T	0.341494	Diastolic blood pressure	TRUE	reported
185	12	0.00213256	1.2e-18	-0.0187896	436424	115555867	rs35429	G	A	0.38218	Diastolic blood pressure	TRUE	reported
186	12	0.00219824	1.2e-09	-0.0133783	436424	115949875	rs10850529	C	G	0.341074	Diastolic blood pressure	TRUE	reported
187	12	0.00248555	5.8e-13	-0.0179111	436424	20470857	rs6487076	G	A	0.224506	Diastolic blood pressure	TRUE	reported
188	12	0.00213865	8.7e-24	-0.021504	436424	50574311	rs4883481	C	T	0.627735	Diastolic blood pressure	TRUE	reported
189	12	0.00207285	2.4e-08	-0.0115605	436424	70463199	rs2164820	C	G	0.470046	Diastolic blood pressure	TRUE	reported
190	13	0.00209329	1.8e-09	0.0125876	436424	38246708	rs7322054	C	A	0.430228	Diastolic blood pressure	TRUE	reported
191	13	0.00393729	1.8e-09	0.0236798	436424	72344596	rs1325345	T	A	0.074985	Diastolic blood pressure	TRUE	reported
192	13	0.0036264	2.2e-14	-0.027691	436424	110802123	rs13260	T	G	0.090641	Diastolic blood pressure	TRUE	reported
193	13	0.00214136	2.2e-10	0.0135944	436424	110872409	rs34966754	C	G	0.390888	Diastolic blood pressure	TRUE	reported
194	13	0.00211195	6.5e-12	0.0145069	436424	111014716	rs12323265	G	A	0.579242	Diastolic blood pressure	TRUE	reported
195	13	0.00230994	9.8e-09	0.0132439	436424	51106788	rs3118906	A	G	0.278239	Diastolic blood pressure	TRUE	reported
196	14	0.0078526	2.6e-15	-0.062121	436424	50849397	rs72677850	A	G	0.018534	Diastolic blood pressure	TRUE	reported
197	14	0.00742453	4.4e-11	-0.0489343	436424	94844947	rs28929474	T	C	0.019881	Diastolic blood pressure	TRUE	reported
198	14	0.00296524	1.1e-09	-0.0180887	436424	104014690	rs75076724	C	T	0.144736	Diastolic blood pressure	TRUE	reported
199	15	0.0020873	1.2e-11	0.0141617	436424	40321351	rs3736290	A	C	0.52999	Diastolic blood pressure	TRUE	reported
200	15	0.00224667	1.4e-41	-0.0303515	436424	75114322	rs11636952	C	T	0.691383	Diastolic blood pressure	TRUE	reported
201	15	0.00218242	4.7e-10	0.0135934	436424	66926935	rs2469133	A	G	0.360937	Diastolic blood pressure	TRUE	reported
202	15	0.00207504	1e-16	-0.0172321	436424	41283408	rs12905926	A	G	0.530442	Diastolic blood pressure	TRUE	reported
203	15	0.00220678	3.6e-13	0.0160444	436424	42119603	rs4923914	T	C	0.335732	Diastolic blood pressure	TRUE	reported
204	15	0.00703097	1.7e-23	-0.070226	436424	69583434	rs149453951	T	C	0.023921	Diastolic blood pressure	TRUE	reported
205	15	0.00241529	3.2e-15	0.0190396	436424	79042734	rs12905116	A	T	0.757176	Diastolic blood pressure	TRUE	reported
206	15	0.00208562	4.6e-10	0.013	436424	81010249	rs2062316	G	A	0.443726	Diastolic blood pressure	TRUE	reported
207	15	0.00223342	3.6e-27	0.0241111	436424	95312071	rs12906962	C	T	0.320554	Diastolic blood pressure	TRUE	reported
208	15	0.00214257	5.4e-31	-0.0248037	436424	91443059	rs10744971	C	T	0.389273	Diastolic blood pressure	TRUE	reported
209	15	0.00223761	1.1e-09	-0.0136222	436424	96646939	rs11073461	T	C	0.685251	Diastolic blood pressure	TRUE	reported
210	16	0.00283353	2.3e-09	-0.0169294	436424	2089006	rs3211995	A	G	0.160491	Diastolic blood pressure	TRUE	reported
211	16	0.00236975	2.7e-10	-0.014962	436424	69317807	rs12325242	C	G	0.256757	Diastolic blood pressure	TRUE	reported
212	16	0.00262959	1.5e-15	-0.0209784	436424	20392332	rs77924615	A	G	0.196793	Diastolic blood pressure	TRUE	reported
213	16	0.0023996	1e-15	0.0192617	436424	83045790	rs7500448	G	A	0.253433	Diastolic blood pressure	TRUE	reported
214	16	0.00209981	4.3e-09	-0.0123302	436424	21092051	rs11865952	G	A	0.430804	Diastolic blood pressure	TRUE	reported
215	16	0.00230591	1.8e-08	-0.0129877	436424	56276910	rs2895070	C	A	0.280861	Diastolic blood pressure	TRUE	reported
216	16	0.00210831	1e-09	0.0128811	436424	81609375	rs9937613	C	T	0.584061	Diastolic blood pressure	TRUE	reported
217	16	0.00262083	9.4e-10	-0.0160359	436424	4020732	rs72762705	T	C	0.19779	Diastolic blood pressure	TRUE	reported
218	16	0.00242202	7.3e-14	0.0181244	436424	30936743	rs72799341	A	G	0.240096	Diastolic blood pressure	TRUE	reported
219	17	0.0039361	5.8e-16	0.0318603	436424	7781020	rs76833657	A	G	0.074765	Diastolic blood pressure	TRUE	reported
220	17	0.00209794	7.7e-17	-0.0174888	436424	43173273	rs2301597	C	T	0.574976	Diastolic blood pressure	TRUE	reported
221	17	0.0108074	1.7e-14	-0.082945	436424	61106371	rs16946721	G	A	0.010176	Diastolic blood pressure	TRUE	reported
222	17	0.00216574	2e-10	-0.0137711	436424	75316880	rs1436138	G	A	0.360409	Diastolic blood pressure	TRUE	reported
223	17	0.00214904	2.9e-11	-0.0142893	436424	2222325	rs8081273	T	C	0.37744	Diastolic blood pressure	TRUE	reported
224	17	0.00233694	2.7e-08	-0.0129944	436424	47045862	rs8078510	A	G	0.273403	Diastolic blood pressure	TRUE	reported
225	17	0.00215122	5.9e-16	0.0174047	436424	47454507	rs28406364	T	C	0.37511	Diastolic blood pressure	TRUE	reported
226	17	0.00231794	1.6e-08	0.0131093	436424	59472057	rs2286526	T	C	0.71791	Diastolic blood pressure	TRUE	reported
227	17	0.00243791	4.2e-11	0.0160791	436424	4625669	rs8068774	C	T	0.236918	Diastolic blood pressure	TRUE	reported
228	17	0.00224607	1.4e-09	0.0136028	436424	4081975	rs2278524	A	G	0.308037	Diastolic blood pressure	TRUE	reported
229	17	0.00960252	1.2e-14	0.0740673	436424	7571752	rs78378222	G	T	0.012282	Diastolic blood pressure	TRUE	reported
230	17	0.00394554	6.4e-10	-0.0243882	436424	15388330	rs4792617	A	G	0.074733	Diastolic blood pressure	TRUE	reported
231	17	0.00246173	6.7e-09	0.0142715	436424	41281550	rs34672900	A	G	0.235072	Diastolic blood pressure	TRUE	reported
232	17	0.00207595	2.4e-09	-0.0123895	436424	76739850	rs7218899	T	C	0.512264	Diastolic blood pressure	TRUE	reported
233	18	0.00226403	3.7e-11	-0.014981	436424	48169638	rs7230482	A	T	0.302327	Diastolic blood pressure	TRUE	reported
234	18	0.00221252	9.5e-12	-0.0150752	436424	10873221	rs12454132	G	A	0.326438	Diastolic blood pressure	TRUE	reported
235	18	0.00218205	4.8e-08	-0.0119087	436424	55865613	rs292444	T	G	0.657191	Diastolic blood pressure	TRUE	reported
236	18	0.00212195	6.2e-11	0.0138766	436424	20045756	rs12955964	T	C	0.394382	Diastolic blood pressure	TRUE	reported
237	18	0.00234337	6.1e-12	0.0161183	436424	42207147	rs56358311	G	A	0.269845	Diastolic blood pressure	TRUE	reported
238	19	0.00229917	1e-11	-0.0156468	436424	17163661	rs2305758	T	C	0.281496	Diastolic blood pressure	TRUE	reported
239	19	0.00207976	7.2e-10	0.012813	436424	18286546	rs200373	A	T	0.491298	Diastolic blood pressure	TRUE	reported
240	19	0.00207298	7.2e-40	-0.027394	436424	11526765	rs167479	T	G	0.472639	Diastolic blood pressure	TRUE	reported
241	19	0.00274579	4.8e-08	0.0149848	436424	41127036	rs62107913	T	C	0.173116	Diastolic blood pressure	TRUE	reported
242	19	0.00220912	2e-25	0.023025	436424	30294991	rs62104477	T	G	0.328488	Diastolic blood pressure	TRUE	reported
243	19	0.0023739	1e-13	0.0176595	436424	45745607	rs74444983	C	T	0.259428	Diastolic blood pressure	TRUE	reported
244	19	0.00279963	1.4e-10	-0.0179583	436424	49605705	rs73046792	A	G	0.163268	Diastolic blood pressure	TRUE	reported
245	19	0.00278226	6.4e-11	-0.0181788	436424	7262569	rs7258382	C	T	0.165773	Diastolic blood pressure	TRUE	reported
246	19	0.0021283	4.9e-12	-0.0147008	436424	31892113	rs7259942	T	C	0.609981	Diastolic blood pressure	TRUE	reported
247	20	0.00334744	5.5e-24	0.0338112	436424	57723130	rs6026728	T	C	0.107956	Diastolic blood pressure	TRUE	reported
248	20	0.00276135	3.7e-09	-0.0162872	436424	39881517	rs6072317	T	G	0.169309	Diastolic blood pressure	TRUE	reported
249	20	0.00290519	1.5e-13	-0.0214606	436424	47420709	rs78473917	C	T	0.149685	Diastolic blood pressure	TRUE	reported
250	20	0.00241571	1.2e-13	0.0179304	436424	62694319	rs35213536	T	G	0.242577	Diastolic blood pressure	TRUE	reported
251	20	0.00211881	2.6e-23	-0.0210778	436424	10557252	rs693974	T	C	0.602268	Diastolic blood pressure	TRUE	reported
252	20	0.0021117	5e-10	-0.0131346	436424	11883794	rs6078382	A	C	0.40424	Diastolic blood pressure	TRUE	reported
253	20	0.00539443	1.3e-09	0.0327248	436424	62484630	rs7270958	A	G	0.042695	Diastolic blood pressure	TRUE	reported
254	20	0.00207742	6.4e-30	0.0236054	436424	10965998	rs1887320	A	G	0.475155	Diastolic blood pressure	TRUE	reported
255	21	0.00904362	2.8e-12	-0.0631902	436424	44829595	rs137923903	T	C	0.01378	Diastolic blood pressure	TRUE	reported
256	21	0.00209869	4.9e-08	-0.011446	436424	38248682	rs12482724	G	A	0.444463	Diastolic blood pressure	TRUE	reported
257	21	0.00298922	7.3e-10	0.0184128	436424	35602268	rs60687229	C	T	0.140494	Diastolic blood pressure	TRUE	reported
258	21	0.00218856	1.3e-19	0.019835	436424	39819830	rs2836411	T	C	0.35276	Diastolic blood pressure	TRUE	reported
259	21	0.0023877	2.4e-13	0.0174915	436424	40028109	rs62217514	T	C	0.745532	Diastolic blood pressure	TRUE	reported
260	22	0.00209681	3e-11	-0.0139401	436424	28056338	rs134041	C	T	0.562009	Diastolic blood pressure	TRUE	reported
261	22	0.00210179	5.1e-09	-0.012284	436424	29449477	rs2294239	G	A	0.42917	Diastolic blood pressure	TRUE	reported
262	22	0.00258902	3.1e-11	-0.0171913	436424	40530922	rs6001795	A	G	0.202097	Diastolic blood pressure	TRUE	reported
263	22	0.0023763	9.6e-12	0.0161896	436424	18468105	rs12169946	G	A	0.256225	Diastolic blood pressure	TRUE	reported
