# Supplementary material for: Genetic prediction of the relationship between metabolic syndrome and colorectal cancer risk: a Mendelian randomization study
Source: Diabetol Metab Syndr. 2024 May 22;16:109. doi: 10.1186/s13098-024-01351-7 (PMC11110320; doi:10.1186/s13098-024-01351-7)
Supplement: Supplementary file 1 — Supplementary Material 1. [file 13098_2024_1351_MOESM1_ESM.zip › New folder/Supplemental Data S10.xlsx]

## Sheet: Supplemental Data S10
Supplemental Data S10. In MR analysis, SNPs strongly correlated with MetS.
	SNP	effect_allele.exposure	other_allele.exposure	beta.exposure	se.exposure	exposure	mr_keep.exposure	pval.exposure	pval_origin.exposure	id.exposure	eaf.exposure
10	rs6577584	T	G	-0.0139474	0.00218241	exposure	TRUE	1.65e-10	inferred	Metabolic syndrome	NA
14	rs6673977	A	G	-0.0124986	0.00221322	exposure	TRUE	1.63e-08	inferred	Metabolic syndrome	NA
15	rs649458	T	A	0.0178347	0.00306091	exposure	TRUE	5.66e-09	inferred	Metabolic syndrome	NA
23	rs17162333	C	G	-0.0196401	0.00300404	exposure	TRUE	6.24e-11	inferred	Metabolic syndrome	NA
63	rs4660208	A	G	-0.022772	0.00261222	exposure	TRUE	2.84e-18	inferred	Metabolic syndrome	NA
156	rs741959	A	G	0.0141858	0.00216939	exposure	TRUE	6.19e-11	inferred	Metabolic syndrome	NA
218	rs2787693	C	A	0.0165672	0.00246895	exposure	TRUE	1.94e-11	inferred	Metabolic syndrome	NA
282	rs1937433	C	G	-0.0124558	0.00214411	exposure	TRUE	6.27e-09	inferred	Metabolic syndrome	NA
309	rs1460940	G	A	-0.0203189	0.00278357	exposure	TRUE	2.89e-13	inferred	Metabolic syndrome	NA
337	rs11162351	C	G	-0.0144958	0.0022747	exposure	TRUE	1.86e-10	inferred	Metabolic syndrome	NA
356	rs11162968	T	C	-0.0130959	0.00227124	exposure	TRUE	8.12e-09	inferred	Metabolic syndrome	NA
395	rs818524	T	C	-0.0128911	0.00232237	exposure	TRUE	2.84e-08	inferred	Metabolic syndrome	NA
397	rs11165643	C	T	-0.0134393	0.00217874	exposure	TRUE	6.9e-10	inferred	Metabolic syndrome	NA
420	rs1730858	T	C	0.0147479	0.00228284	exposure	TRUE	1.04e-10	inferred	Metabolic syndrome	NA
425	rs17024393	T	C	-0.0476347	0.00599636	exposure	TRUE	1.96e-15	inferred	Metabolic syndrome	NA
491	rs545608	G	C	-0.0380443	0.00297444	exposure	TRUE	1.86e-37	inferred	Metabolic syndrome	NA
504	rs2990997	T	A	-0.0123401	0.00223231	exposure	TRUE	3.24e-08	inferred	Metabolic syndrome	NA
507	rs1032524	T	C	-0.0145939	0.00212142	exposure	TRUE	6.01e-12	inferred	Metabolic syndrome	NA
530	rs12034991	A	G	-0.0131011	0.00225189	exposure	TRUE	5.96e-09	inferred	Metabolic syndrome	NA
535	rs10779835	T	C	0.0153201	0.00200935	exposure	TRUE	2.45e-14	inferred	Metabolic syndrome	NA
640	rs7601028	C	G	-0.0462252	0.00302499	exposure	TRUE	1.02e-52	inferred	Metabolic syndrome	NA
696	rs1042034	C	T	-0.0200764	0.002142	exposure	TRUE	7.07e-21	inferred	Metabolic syndrome	NA
755	rs10203386	T	A	-0.0179768	0.00221956	exposure	TRUE	5.53e-16	inferred	Metabolic syndrome	NA
793	rs7581217	T	C	0.0126845	0.00217997	exposure	TRUE	5.93e-09	inferred	Metabolic syndrome	NA
805	rs2075226	A	G	-0.0128618	0.00230731	exposure	TRUE	2.48e-08	inferred	Metabolic syndrome	NA
825	rs4971632	T	C	0.0171492	0.00282426	exposure	TRUE	1.26e-09	inferred	Metabolic syndrome	NA
874	rs4671328	T	G	0.0182456	0.00219414	exposure	TRUE	9.13e-17	inferred	Metabolic syndrome	NA
902	rs6545714	G	A	0.019027	0.00218549	exposure	TRUE	3.15e-18	inferred	Metabolic syndrome	NA
923	rs2861688	T	C	0.0155295	0.0023953	exposure	TRUE	8.97e-11	inferred	Metabolic syndrome	NA
994	rs13024601	C	T	0.0136111	0.0022474	exposure	TRUE	1.39e-09	inferred	Metabolic syndrome	NA
1076	rs6754311	T	C	0.0133991	0.0021418	exposure	TRUE	3.95e-10	inferred	Metabolic syndrome	NA
1093	rs429343	A	G	0.0121098	0.00212766	exposure	TRUE	1.26e-08	inferred	Metabolic syndrome	NA
1097	rs6711375	G	A	-0.0137646	0.00225937	exposure	TRUE	1.11e-09	inferred	Metabolic syndrome	NA
1127	rs17694506	C	T	0.0144016	0.00217183	exposure	TRUE	3.33e-11	inferred	Metabolic syndrome	NA
1132	rs10930502	A	G	0.0129954	0.00227887	exposure	TRUE	1.18e-08	inferred	Metabolic syndrome	NA
1145	rs9630985	A	C	-0.014485	0.00223606	exposure	TRUE	9.3e-11	inferred	Metabolic syndrome	NA
1154	rs4482463	C	A	0.0285972	0.00413685	exposure	TRUE	4.75e-12	inferred	Metabolic syndrome	NA
1191	rs4283409	A	G	-0.0124719	0.00215917	exposure	TRUE	7.64e-09	inferred	Metabolic syndrome	NA
1219	rs2596933	G	A	0.0136259	0.00239397	exposure	TRUE	1.26e-08	inferred	Metabolic syndrome	NA
1222	rs906673	C	T	0.0128915	0.00218567	exposure	TRUE	3.67e-09	inferred	Metabolic syndrome	NA
1264	rs7642876	A	G	0.0122238	0.002152	exposure	TRUE	1.35e-08	inferred	Metabolic syndrome	NA
1291	rs1513475	T	C	0.0153726	0.00236785	exposure	TRUE	8.46e-11	inferred	Metabolic syndrome	NA
1435	rs2526754	G	A	0.0217508	0.00225867	exposure	TRUE	5.98e-22	inferred	Metabolic syndrome	NA
1458	rs17639546	G	A	0.0176501	0.00299182	exposure	TRUE	3.65e-09	inferred	Metabolic syndrome	NA
1460	rs1452075	C	T	-0.0135669	0.00236708	exposure	TRUE	9.96e-09	inferred	Metabolic syndrome	NA
1462	rs834867	T	A	-0.0128816	0.00229038	exposure	TRUE	1.86e-08	inferred	Metabolic syndrome	NA
1478	rs1448613	G	A	0.013986	0.00220834	exposure	TRUE	2.4e-10	inferred	Metabolic syndrome	NA
1493	rs1580099	C	A	0.0135207	0.00230329	exposure	TRUE	4.35e-09	inferred	Metabolic syndrome	NA
1629	rs3749262	G	A	-0.0187614	0.00242855	exposure	TRUE	1.12e-14	inferred	Metabolic syndrome	NA
1669	rs645040	G	T	-0.0230622	0.00247794	exposure	TRUE	1.31e-20	inferred	Metabolic syndrome	NA
1725	rs13322435	A	G	0.0200764	0.00219797	exposure	TRUE	6.6e-20	inferred	Metabolic syndrome	NA
1756	rs502153	C	T	-0.0124332	0.00214428	exposure	TRUE	6.7e-09	inferred	Metabolic syndrome	NA
1766	rs2035831	G	C	0.0128384	0.00226651	exposure	TRUE	1.48e-08	inferred	Metabolic syndrome	NA
1773	rs9816226	A	T	-0.01592	0.00276526	exposure	TRUE	8.56e-09	inferred	Metabolic syndrome	NA
1775	rs2298969	A	G	0.0115359	0.0020769	exposure	TRUE	2.79e-08	inferred	Metabolic syndrome	NA
1791	rs10938397	A	G	-0.0234009	0.00222747	exposure	TRUE	8.14e-26	inferred	Metabolic syndrome	NA
1797	rs442177	G	T	-0.0111202	0.00202339	exposure	TRUE	3.89e-08	inferred	Metabolic syndrome	NA
1799	rs4693325	A	C	-0.0158517	0.00263315	exposure	TRUE	1.74e-09	inferred	Metabolic syndrome	NA
1835	rs12513212	A	C	-0.0136256	0.00216041	exposure	TRUE	2.85e-10	inferred	Metabolic syndrome	NA
1852	rs13435860	A	T	-0.0133425	0.0022226	exposure	TRUE	1.94e-09	inferred	Metabolic syndrome	NA
1857	rs7668263	T	C	-0.0118439	0.00216065	exposure	TRUE	4.21e-08	inferred	Metabolic syndrome	NA
1866	rs9686661	C	T	-0.0226813	0.00261859	exposure	TRUE	4.65e-18	inferred	Metabolic syndrome	NA
2075	rs2307111	T	C	0.0253371	0.00226364	exposure	TRUE	4.41e-29	inferred	Metabolic syndrome	NA
2092	rs323781	A	C	-0.0319295	0.00580665	exposure	TRUE	3.82e-08	inferred	Metabolic syndrome	NA
2094	rs2178270	T	C	0.0154254	0.00269457	exposure	TRUE	1.04e-08	inferred	Metabolic syndrome	NA
2145	rs3814424	C	T	-0.0245532	0.00299687	exposure	TRUE	2.55e-16	inferred	Metabolic syndrome	NA
2154	rs2453763	T	A	-0.0121856	0.00221408	exposure	TRUE	3.72e-08	inferred	Metabolic syndrome	NA
2192	rs40067	G	A	0.018132	0.00274633	exposure	TRUE	4.05e-11	inferred	Metabolic syndrome	NA
2258	rs1363695	C	T	0.0147305	0.0025382	exposure	TRUE	6.49e-09	inferred	Metabolic syndrome	NA
2260	rs11747810	T	C	0.0127369	0.00211846	exposure	TRUE	1.83e-09	inferred	Metabolic syndrome	NA
2318	rs779655	G	C	-0.0135525	0.00237858	exposure	TRUE	1.21e-08	inferred	Metabolic syndrome	NA
2329	rs4377779	T	C	0.0130792	0.00224025	exposure	TRUE	5.27e-09	inferred	Metabolic syndrome	NA
2356	rs2066295	A	G	0.0226925	0.00262713	exposure	TRUE	5.73e-18	inferred	Metabolic syndrome	NA
2419	rs2814944	G	A	-0.0339903	0.00317703	exposure	TRUE	1.03e-26	inferred	Metabolic syndrome	NA
2553	rs1579557	C	T	-0.0157893	0.00239746	exposure	TRUE	4.52e-11	inferred	Metabolic syndrome	NA
2555	rs998584	C	A	-0.0133734	0.00206792	exposure	TRUE	9.99e-11	inferred	Metabolic syndrome	NA
2604	rs987237	A	G	-0.0304854	0.00290076	exposure	TRUE	7.81e-26	inferred	Metabolic syndrome	NA
2673	rs1507153	C	A	-0.0128124	0.00217522	exposure	TRUE	3.86e-09	inferred	Metabolic syndrome	NA
2702	rs10872224	G	T	-0.0138387	0.00213871	exposure	TRUE	9.76e-11	inferred	Metabolic syndrome	NA
2715	rs2253310	C	G	-0.0161393	0.00219497	exposure	TRUE	1.94e-13	inferred	Metabolic syndrome	NA
2749	rs1159974	T	C	-0.0132447	0.00210767	exposure	TRUE	3.3e-10	inferred	Metabolic syndrome	NA
2760	rs6916318	A	T	-0.0121156	0.00206747	exposure	TRUE	4.63e-09	inferred	Metabolic syndrome	NA
2807	rs12201987	C	T	0.0155759	0.00259227	exposure	TRUE	1.87e-09	inferred	Metabolic syndrome	NA
2827	rs9478499	T	A	-0.0190503	0.00296657	exposure	TRUE	1.35e-10	inferred	Metabolic syndrome	NA
2886	rs11766944	G	A	0.0150607	0.00274659	exposure	TRUE	4.17e-08	inferred	Metabolic syndrome	NA
2889	rs6463489	T	C	0.0236128	0.00412382	exposure	TRUE	1.03e-08	inferred	Metabolic syndrome	NA
2896	rs1534696	C	A	0.0141531	0.00208892	exposure	TRUE	1.24e-11	inferred	Metabolic syndrome	NA
2927	rs4947406	T	G	0.0162488	0.00238385	exposure	TRUE	9.35e-12	inferred	Metabolic syndrome	NA
2941	rs13244268	T	C	0.024325	0.00283379	exposure	TRUE	9.17e-18	inferred	Metabolic syndrome	NA
2960	rs17207196	C	T	0.0177207	0.00216453	exposure	TRUE	2.68e-16	inferred	Metabolic syndrome	NA
2974	rs2272168	G	C	0.0168208	0.002852	exposure	TRUE	3.68e-09	inferred	Metabolic syndrome	NA
3009	rs2396625	T	A	0.0138993	0.00218481	exposure	TRUE	1.99e-10	inferred	Metabolic syndrome	NA
3013	rs41741	G	T	0.0121787	0.00221441	exposure	TRUE	3.8e-08	inferred	Metabolic syndrome	NA
3016	rs2968856	T	C	0.0159506	0.00237306	exposure	TRUE	1.8e-11	inferred	Metabolic syndrome	NA
3030	rs9987289	A	G	0.0223193	0.00371288	exposure	TRUE	1.84e-09	inferred	Metabolic syndrome	NA
3033	rs1559900	C	T	-0.0128278	0.00230766	exposure	TRUE	2.72e-08	inferred	Metabolic syndrome	NA
3107	rs320	T	G	0.0307208	0.00222496	exposure	TRUE	2.3e-43	inferred	Metabolic syndrome	NA
3234	rs1362910	A	G	0.0142404	0.00220045	exposure	TRUE	9.7e-11	inferred	Metabolic syndrome	NA
3286	rs13250456	C	T	-0.0247785	0.00453529	exposure	TRUE	4.67e-08	inferred	Metabolic syndrome	NA
3295	rs1431659	A	G	0.0189815	0.00242091	exposure	TRUE	4.48e-15	inferred	Metabolic syndrome	NA
3320	rs2060604	T	C	0.0150051	0.00214747	exposure	TRUE	2.8e-12	inferred	Metabolic syndrome	NA
3457	rs3808436	A	G	0.0155821	0.00211133	exposure	TRUE	1.58e-13	inferred	Metabolic syndrome	NA
3552	rs10808546	C	T	0.0158751	0.00177921	exposure	TRUE	4.56e-19	inferred	Metabolic syndrome	NA
3587	rs4740619	T	C	0.0137939	0.00211055	exposure	TRUE	6.33e-11	inferred	Metabolic syndrome	NA
3758	rs1330304	C	G	0.0132156	0.00236588	exposure	TRUE	2.32e-08	inferred	Metabolic syndrome	NA
3771	rs1412239	C	G	-0.0223765	0.00235878	exposure	TRUE	2.39e-21	inferred	Metabolic syndrome	NA
3778	rs2275543	T	C	-0.0191216	0.00329607	exposure	TRUE	6.58e-09	inferred	Metabolic syndrome	NA
3781	rs11789624	T	C	0.0128303	0.00230929	exposure	TRUE	2.76e-08	inferred	Metabolic syndrome	NA
3786	rs3902840	G	A	-0.0206311	0.00365935	exposure	TRUE	1.72e-08	inferred	Metabolic syndrome	NA
3798	rs6602151	T	C	-0.0145814	0.00235441	exposure	TRUE	5.89e-10	inferred	Metabolic syndrome	NA
3804	rs7084454	G	A	-0.0162969	0.00228108	exposure	TRUE	9.04e-13	inferred	Metabolic syndrome	NA
3901	rs7075195	A	G	0.0165051	0.00203664	exposure	TRUE	5.31e-16	inferred	Metabolic syndrome	NA
4006	rs703965	C	T	-0.0122086	0.00211838	exposure	TRUE	8.25e-09	inferred	Metabolic syndrome	NA
4010	rs10887579	A	C	-0.0130999	0.00222773	exposure	TRUE	4.09e-09	inferred	Metabolic syndrome	NA
4017	rs11187845	C	A	0.0203589	0.00353036	exposure	TRUE	8.08e-09	inferred	Metabolic syndrome	NA
4028	rs2531686	C	G	0.0148989	0.00234808	exposure	TRUE	2.22e-10	inferred	Metabolic syndrome	NA
4051	rs4929923	T	C	-0.0145256	0.00220278	exposure	TRUE	4.28e-11	inferred	Metabolic syndrome	NA
4081	rs4757144	G	A	-0.0116739	0.00213087	exposure	TRUE	4.29e-08	inferred	Metabolic syndrome	NA
4172	rs1013402	A	G	-0.0245689	0.00245377	exposure	TRUE	1.34e-23	inferred	Metabolic syndrome	NA
4190	rs6484478	A	G	-0.0158577	0.00256159	exposure	TRUE	5.99e-10	inferred	Metabolic syndrome	NA
4221	rs4755720	C	T	0.0164941	0.00218594	exposure	TRUE	4.5e-14	inferred	Metabolic syndrome	NA
4299	rs10768994	T	C	0.0115633	0.00211426	exposure	TRUE	4.52e-08	inferred	Metabolic syndrome	NA
4403	rs7928842	T	C	-0.0199655	0.00215908	exposure	TRUE	2.3e-20	inferred	Metabolic syndrome	NA
4498	rs174548	C	G	-0.0128108	0.0020587	exposure	TRUE	4.88e-10	inferred	Metabolic syndrome	NA
4541	rs687672	T	C	0.0213915	0.00284843	exposure	TRUE	5.92e-14	inferred	Metabolic syndrome	NA
4551	rs10160660	T	C	0.0132593	0.0024295	exposure	TRUE	4.83e-08	inferred	Metabolic syndrome	NA
4552	rs349088	C	A	0.0126056	0.00212953	exposure	TRUE	3.23e-09	inferred	Metabolic syndrome	NA
4575	rs11826999	G	A	-0.023377	0.00221934	exposure	TRUE	6.07e-26	inferred	Metabolic syndrome	NA
4652	rs3759012	C	T	0.0124696	0.0021092	exposure	TRUE	3.38e-09	inferred	Metabolic syndrome	NA
4672	rs1945941	G	A	0.0120291	0.00218397	exposure	TRUE	3.63e-08	inferred	Metabolic syndrome	NA
4673	rs11611246	G	T	-0.0159795	0.00279941	exposure	TRUE	1.14e-08	inferred	Metabolic syndrome	NA
4735	rs1458156	C	T	-0.0128128	0.00218408	exposure	TRUE	4.45e-09	inferred	Metabolic syndrome	NA
4751	rs7132908	G	A	-0.0185431	0.00239215	exposure	TRUE	9.07e-15	inferred	Metabolic syndrome	NA
4754	rs10783779	T	G	0.012701	0.00215599	exposure	TRUE	3.84e-09	inferred	Metabolic syndrome	NA
4758	rs808820	A	G	-0.0215066	0.00350403	exposure	TRUE	8.37e-10	inferred	Metabolic syndrome	NA
4761	rs7488867	C	T	0.0151581	0.00251081	exposure	TRUE	1.57e-09	inferred	Metabolic syndrome	NA
4770	rs10734924	T	G	-0.0154563	0.00258319	exposure	TRUE	2.19e-09	inferred	Metabolic syndrome	NA
4818	rs12824567	G	C	0.0126598	0.00210902	exposure	TRUE	1.94e-09	inferred	Metabolic syndrome	NA
4884	rs7982447	T	C	-0.0191272	0.00266231	exposure	TRUE	6.75e-13	inferred	Metabolic syndrome	NA
4899	rs9556979	T	G	-0.013481	0.0022991	exposure	TRUE	4.53e-09	inferred	Metabolic syndrome	NA
4900	rs1886558	A	G	0.0121424	0.00221389	exposure	TRUE	4.14e-08	inferred	Metabolic syndrome	NA
4903	rs8015400	C	A	-0.0177396	0.00228441	exposure	TRUE	8.13e-15	inferred	Metabolic syndrome	NA
4932	rs17115145	C	T	-0.0122688	0.00215707	exposure	TRUE	1.29e-08	inferred	Metabolic syndrome	NA
4959	rs7144011	G	T	-0.0228031	0.00267899	exposure	TRUE	1.71e-17	inferred	Metabolic syndrome	NA
4982	rs6575340	G	A	-0.013607	0.00221992	exposure	TRUE	8.82e-10	inferred	Metabolic syndrome	NA
5005	rs2015407	A	G	0.0139316	0.00223635	exposure	TRUE	4.68e-10	inferred	Metabolic syndrome	NA
5036	rs11636565	C	A	-0.0144436	0.00210521	exposure	TRUE	6.84e-12	inferred	Metabolic syndrome	NA
5055	rs1200349	T	C	-0.0125229	0.00206647	exposure	TRUE	1.36e-09	inferred	Metabolic syndrome	NA
5084	rs1353580	T	A	-0.0121561	0.00215534	exposure	TRUE	1.7e-08	inferred	Metabolic syndrome	NA
5184	rs261336	G	A	-0.019626	0.00256683	exposure	TRUE	2.07e-14	inferred	Metabolic syndrome	NA
5209	rs938875	A	G	-0.0191222	0.00220125	exposure	TRUE	3.72e-18	inferred	Metabolic syndrome	NA
5281	rs11072938	C	T	0.0162574	0.00246579	exposure	TRUE	4.3e-11	inferred	Metabolic syndrome	NA
5305	rs6603004	A	G	-0.0126565	0.00210465	exposure	TRUE	1.81e-09	inferred	Metabolic syndrome	NA
5355	rs2361988	T	C	0.0142527	0.00244764	exposure	TRUE	5.78e-09	inferred	Metabolic syndrome	NA
5359	rs3211995	G	A	0.0211365	0.0028511	exposure	TRUE	1.23e-13	inferred	Metabolic syndrome	NA
5369	rs2531995	C	T	-0.0188369	0.00222805	exposure	TRUE	2.8e-17	inferred	Metabolic syndrome	NA
5505	rs8055138	C	T	-0.030298	0.00243807	exposure	TRUE	1.86e-35	inferred	Metabolic syndrome	NA
5558	rs3814883	C	T	-0.0260472	0.00225489	exposure	TRUE	7.26e-31	inferred	Metabolic syndrome	NA
5713	rs1421085	T	C	-0.062216	0.00236896	exposure	TRUE	5.07e-152	inferred	Metabolic syndrome	NA
5791	rs1138429	A	T	-0.0284379	0.00323315	exposure	TRUE	1.42e-18	inferred	Metabolic syndrome	NA
5806	rs7198357	C	T	0.0171588	0.00259944	exposure	TRUE	4.09e-11	inferred	Metabolic syndrome	NA
5886	rs6499240	A	G	-0.020163	0.00229435	exposure	TRUE	1.52e-18	inferred	Metabolic syndrome	NA
5961	rs2925979	T	C	0.0144179	0.00223464	exposure	TRUE	1.1e-10	inferred	Metabolic syndrome	NA
5963	rs7206608	C	G	-0.0129809	0.00228099	exposure	TRUE	1.26e-08	inferred	Metabolic syndrome	NA
5964	rs12596491	C	T	0.0119497	0.0021858	exposure	TRUE	4.58e-08	inferred	Metabolic syndrome	NA
5966	rs4790292	C	A	0.0195983	0.00310216	exposure	TRUE	2.66e-10	inferred	Metabolic syndrome	NA
5972	rs3826408	C	T	-0.0123597	0.00212659	exposure	TRUE	6.17e-09	inferred	Metabolic syndrome	NA
5985	rs1914888	A	G	0.0129115	0.0021295	exposure	TRUE	1.33e-09	inferred	Metabolic syndrome	NA
6013	rs8078079	T	C	0.014604	0.00219549	exposure	TRUE	2.89e-11	inferred	Metabolic syndrome	NA
6015	rs676387	C	A	-0.0130781	0.00236993	exposure	TRUE	3.42e-08	inferred	Metabolic syndrome	NA
6025	rs11079810	C	T	0.0194395	0.00331655	exposure	TRUE	4.59e-09	inferred	Metabolic syndrome	NA
6028	rs11079849	C	T	0.0151839	0.00232781	exposure	TRUE	6.9e-11	inferred	Metabolic syndrome	NA
6046	rs7212293	A	G	-0.0220869	0.0026258	exposure	TRUE	4.05e-17	inferred	Metabolic syndrome	NA
6088	rs4889782	C	T	0.0129842	0.00215238	exposure	TRUE	1.61e-09	inferred	Metabolic syndrome	NA
6156	rs891387	T	C	0.0205946	0.00217834	exposure	TRUE	3.25e-21	inferred	Metabolic syndrome	NA
6197	rs4890439	G	A	0.0120766	0.00220935	exposure	TRUE	4.6e-08	inferred	Metabolic syndrome	NA
6199	rs7241918	G	T	0.0181	0.00252454	exposure	TRUE	7.52e-13	inferred	Metabolic syndrome	NA
6292	rs12967135	G	A	-0.0457641	0.00266205	exposure	TRUE	3.09e-66	inferred	Metabolic syndrome	NA
6392	rs17066856	T	C	0.0284466	0.00392673	exposure	TRUE	4.35e-13	inferred	Metabolic syndrome	NA
6426	rs12981256	G	A	-0.0160304	0.0021447	exposure	TRUE	7.75e-14	inferred	Metabolic syndrome	NA
6429	rs350832	G	A	-0.0144423	0.00256854	exposure	TRUE	1.88e-08	inferred	Metabolic syndrome	NA
6442	rs12608504	A	G	0.0162954	0.00222253	exposure	TRUE	2.27e-13	inferred	Metabolic syndrome	NA
6446	rs17724992	A	G	0.0142089	0.0024644	exposure	TRUE	8.13e-09	inferred	Metabolic syndrome	NA
6454	rs17513613	T	C	-0.0174504	0.00237331	exposure	TRUE	1.94e-13	inferred	Metabolic syndrome	NA
6464	rs4805758	G	A	0.0203308	0.0028194	exposure	TRUE	5.55e-13	inferred	Metabolic syndrome	NA
6486	rs3810291	G	A	-0.0191739	0.00226722	exposure	TRUE	2.74e-17	inferred	Metabolic syndrome	NA
6504	rs6115015	G	A	-0.0130126	0.0022402	exposure	TRUE	6.3e-09	inferred	Metabolic syndrome	NA
6514	rs6142206	G	A	-0.0115154	0.00208969	exposure	TRUE	3.58e-08	inferred	Metabolic syndrome	NA
6518	rs909892	G	A	0.0167515	0.00295262	exposure	TRUE	1.4e-08	inferred	Metabolic syndrome	NA
6521	rs4810479	C	T	0.0130142	0.00210379	exposure	TRUE	6.17e-10	inferred	Metabolic syndrome	NA
6594	rs17806379	C	T	0.020343	0.00279884	exposure	TRUE	3.64e-13	inferred	Metabolic syndrome	NA
6699	rs2836753	T	C	-0.0132533	0.00215164	exposure	TRUE	7.29e-10	inferred	Metabolic syndrome	NA
6708	rs397092	A	G	-0.0129741	0.0021273	exposure	TRUE	1.07e-09	inferred	Metabolic syndrome	NA
