# Supplementary material for: Genetic prediction of the relationship between metabolic syndrome and colorectal cancer risk: a Mendelian randomization study
Source: Diabetol Metab Syndr. 2024 May 22;16:109. doi: 10.1186/s13098-024-01351-7 (PMC11110320; doi:10.1186/s13098-024-01351-7)
Supplement: Supplementary file 1 — Supplementary Material 1. [file 13098_2024_1351_MOESM1_ESM.zip › New folder/Supplemental Data S11.xlsx]

## Sheet: Supplemental Data S11
Supplemental Data S11. In the diagnostic component (MetS) of the preliminary analysis, SNPs strongly correlated with CRC.
	SNP	chr	pos	beta.outcome	se.outcome	samplesize.outcome	pval.outcome	eaf.outcome	effect_allele.outcome	other_allele.outcome	outcome	mr_keep.outcome
1	rs11165643	1	96924097	0.00948232	0.0181831	26554	0.602024	0.574069	T	C	Colorectal cancer	TRUE
2	rs649458	1	23712528	-0.017311	0.0259017	26554	0.503919	0.859591	A	T	Colorectal cancer	TRUE
3	rs17162333	1	27236757	0.0127594	0.0260829	26554	0.624709	0.146923	G	C	Colorectal cancer	TRUE
4	rs11162351	1	77944732	0.0319347	0.0188463	26554	0.0901737	0.357352	G	C	Colorectal cancer	TRUE
5	rs818524	1	85201228	0.00963546	0.0205426	26554	0.639036	0.703305	C	T	Colorectal cancer	TRUE
6	rs2990997	1	190119703	-0.0131335	0.0187486	26554	0.483612	0.357886	A	T	Colorectal cancer	TRUE
7	rs4971632	2	50240091	0.0381943	0.0246352	26554	0.121047	0.842212	C	T	Colorectal cancer	TRUE
8	rs6754311	2	136707982	0.0394771	0.0205885	26554	0.0551823	0.388332	C	T	Colorectal cancer	TRUE
9	rs1513475	3	35724256	-0.0149347	0.0189459	26554	0.430535	0.342764	C	T	Colorectal cancer	TRUE
10	rs906673	3	12898941	0.0365474	0.018459	26554	0.0477123	0.588372	T	C	Colorectal cancer	TRUE
11	rs502153	3	161491243	-0.0353825	0.0182132	26554	0.0520535	0.55389	T	C	Colorectal cancer	TRUE
12	rs1534696	7	26397239	-0.00188347	0.0184075	26554	0.918502	0.548844	A	C	Colorectal cancer	TRUE
13	rs320	8	19819077	-0.030301	0.0201983	26554	0.133569	0.274899	G	T	Colorectal cancer	TRUE
14	rs10808546	8	126495818	-0.0498031	0.0181602	26554	0.0060986	0.444468	T	C	Colorectal cancer	TRUE
15	rs779655	5	170495158	0.00134636	0.0204522	26554	0.947513	0.723745	C	G	Colorectal cancer	TRUE
16	rs9630985	2	181607676	0.0189166	0.019301	26554	0.327045	0.672587	C	A	Colorectal cancer	TRUE
17	rs7642876	3	15883094	0.00509351	0.0183777	26554	0.781658	0.598983	G	A	Colorectal cancer	TRUE
18	rs2453763	5	92376460	0.0286768	0.0188799	26554	0.128787	0.647055	A	T	Colorectal cancer	TRUE
19	rs2272168	7	99102777	-0.00344439	0.0252697	26554	0.89158	0.149252	C	G	Colorectal cancer	TRUE
20	rs3808436	8	116560967	-0.036031	0.0182376	26554	0.0481948	0.562405	G	A	Colorectal cancer	TRUE
21	rs1200349	15	41821752	-0.0263723	0.017898	26554	0.140623	0.511688	C	T	Colorectal cancer	TRUE
22	rs10734924	12	123018894	0.00786479	0.0204251	26554	0.700197	0.737581	G	T	Colorectal cancer	TRUE
23	rs10783779	12	56491880	0.00393025	0.0197161	26554	0.841995	0.398525	G	T	Colorectal cancer	TRUE
24	rs1458156	12	41887940	-0.00305638	0.0180244	26554	0.865349	0.480896	T	C	Colorectal cancer	TRUE
25	rs7132908	12	50263148	-0.00428222	0.0188257	26554	0.820061	0.391935	A	G	Colorectal cancer	TRUE
26	rs4755720	11	43628749	-0.0398092	0.0185739	26554	0.03209	0.618127	T	C	Colorectal cancer	TRUE
27	rs11187845	10	96060198	-0.00297935	0.0303903	26554	0.921904	0.0983727	A	C	Colorectal cancer	TRUE
28	rs3759012	11	118901262	-0.00482664	0.019704	26554	0.806489	0.403167	T	C	Colorectal cancer	TRUE
29	rs6602151	10	16764483	-0.00783121	0.0197363	26554	0.69152	0.701387	C	T	Colorectal cancer	TRUE
30	rs703965	10	80955067	-0.00821291	0.018139	26554	0.650709	0.449378	T	C	Colorectal cancer	TRUE
31	rs6499240	16	69686912	0.0148977	0.0183413	26554	0.416648	0.579795	G	A	Colorectal cancer	TRUE
32	rs4890439	18	40732586	-0.026942	0.0185849	26554	0.147151	0.372661	A	G	Colorectal cancer	TRUE
33	rs12967135	18	57849023	0.00394121	0.0211284	26554	0.852024	0.24135	A	G	Colorectal cancer	TRUE
34	rs17806379	20	51107290	-0.0488905	0.0238517	26554	0.0403869	0.172752	T	C	Colorectal cancer	TRUE
35	rs11079849	17	47090785	0.016072	0.0193302	26554	0.405721	0.333054	T	C	Colorectal cancer	TRUE
36	rs891387	18	21103909	-0.0166889	0.0180021	26554	0.3539	0.478765	C	T	Colorectal cancer	TRUE
37	rs17066856	18	58049656	-0.0346285	0.0312693	26554	0.268109	0.0913054	C	T	Colorectal cancer	TRUE
38	rs8078079	17	34959346	-0.0130748	0.0186214	26554	0.482594	0.40669	C	T	Colorectal cancer	TRUE
39	rs2925979	16	81534790	0.00409091	0.0200868	26554	0.838618	0.705811	C	T	Colorectal cancer	TRUE
40	rs3211995	16	2089006	-0.0468064	0.0257618	26554	0.0692341	0.168996	A	G	Colorectal cancer	TRUE
41	rs4790292	17	1824305	-0.0417055	0.0253546	26554	0.0999931	0.153958	A	C	Colorectal cancer	TRUE
42	rs3810291	19	47569003	0.00983471	0.0204496	26554	0.63057	0.672629	A	G	Colorectal cancer	TRUE
43	rs17724992	19	18454825	-5.28e-05	0.0203869	26554	0.997935	0.265008	G	A	Colorectal cancer	TRUE
44	rs2361988	16	398151	0.00308034	0.0207193	26554	0.881814	0.255253	C	T	Colorectal cancer	TRUE
45	rs10779835	1	230299949	0.000755828	0.0184249	26554	0.967278	0.610882	C	T	Colorectal cancer	TRUE
46	rs834867	3	82664278	-0.0203915	0.0183584	26554	0.266679	0.393452	A	T	Colorectal cancer	TRUE
47	rs1580099	3	94003603	0.0109574	0.0181021	26554	0.544972	0.569847	A	C	Colorectal cancer	TRUE
48	rs2861688	2	67838474	0.0184373	0.020099	26554	0.358975	0.275969	C	T	Colorectal cancer	TRUE
49	rs13024601	2	100902032	-0.0105164	0.0185637	26554	0.571051	0.620074	T	C	Colorectal cancer	TRUE
50	rs9816226	3	185834499	-0.0340282	0.0242094	26554	0.159849	0.820765	T	A	Colorectal cancer	TRUE
51	rs11747810	5	153100273	-0.00734789	0.0181085	26554	0.684912	0.461993	C	T	Colorectal cancer	TRUE
52	rs2066295	6	26168903	-0.0392363	0.0210709	26554	0.0625878	0.243937	G	A	Colorectal cancer	TRUE
53	rs9478499	6	154345289	-0.0156005	0.0244921	26554	0.52415	0.167031	A	T	Colorectal cancer	TRUE
54	rs13244268	7	72911843	0.0372209	0.0279882	26554	0.183559	0.114784	C	T	Colorectal cancer	TRUE
55	rs1362910	8	30856464	-0.0101054	0.0184734	26554	0.584363	0.588381	G	A	Colorectal cancer	TRUE
56	rs13250456	8	72408720	0.00726358	0.0369403	26554	0.844117	0.0632585	T	C	Colorectal cancer	TRUE
57	rs2814944	6	34552797	-0.0114118	0.0254449	26554	0.653799	0.151294	A	G	Colorectal cancer	TRUE
58	rs442177	4	88030261	-0.0126827	0.0184275	26554	0.491297	0.599136	T	G	Colorectal cancer	TRUE
59	rs323781	5	86752616	-0.0402336	0.0532236	26554	0.449689	0.031123	C	A	Colorectal cancer	TRUE
60	rs3814424	5	87968953	-0.00248868	0.0241549	26554	0.917939	0.164829	T	C	Colorectal cancer	TRUE
61	rs4757144	11	13331226	-0.0204428	0.0182951	26554	0.263826	0.580785	A	G	Colorectal cancer	TRUE
62	rs1412239	9	28425515	0.0133296	0.0195151	26554	0.494582	0.304235	G	C	Colorectal cancer	TRUE
63	rs6484478	11	30306440	0.00224837	0.0221555	26554	0.919168	0.789597	G	A	Colorectal cancer	TRUE
64	rs2015407	14	103274547	-0.0179973	0.0188454	26554	0.33958	0.653969	G	A	Colorectal cancer	TRUE
65	rs17115145	14	30122409	0.015041	0.0187061	26554	0.421359	0.388193	T	C	Colorectal cancer	TRUE
66	rs11636565	15	36391846	0.0431445	0.0180744	26554	0.016984	0.490722	A	C	Colorectal cancer	TRUE
67	rs11611246	12	939480	0.0187695	0.023258	26554	0.41966	0.209161	T	G	Colorectal cancer	TRUE
68	rs1945941	11	132620118	0.0174218	0.0182682	26554	0.340251	0.569325	A	G	Colorectal cancer	TRUE
69	rs11826999	11	116553778	-0.0216602	0.021325	26554	0.309763	0.231485	A	G	Colorectal cancer	TRUE
70	rs12824567	12	124495203	0.0194539	0.0193744	26554	0.315328	0.323194	C	G	Colorectal cancer	TRUE
71	rs41741	7	116438511	-0.0211358	0.0191888	26554	0.270694	0.669533	T	G	Colorectal cancer	TRUE
72	rs1138429	16	56942921	0.0682174	0.0303252	26554	0.0244788	0.107381	T	A	Colorectal cancer	TRUE
73	rs7198357	16	67884619	-0.000874617	0.0242693	26554	0.971252	0.173117	T	C	Colorectal cancer	TRUE
74	rs1353580	15	47738732	0.00794358	0.0185575	26554	0.668613	0.377773	A	T	Colorectal cancer	TRUE
75	rs938875	15	67952922	0.0510267	0.0182992	26554	0.00529578	0.590369	G	A	Colorectal cancer	TRUE
76	rs6115015	20	25027692	0.00287159	0.018938	26554	0.879478	0.64884	A	G	Colorectal cancer	TRUE
77	rs7241918	18	47160953	-0.0186044	0.0243485	26554	0.444814	0.840615	T	G	Colorectal cancer	TRUE
78	rs2531995	16	4013467	0.00584873	0.0185855	26554	0.752995	0.612256	T	C	Colorectal cancer	TRUE
79	rs11162968	1	80784642	-0.0139041	0.0202863	26554	0.493097	0.300306	C	T	Colorectal cancer	TRUE
80	rs1452075	3	62481063	0.0291812	0.0217586	26554	0.179877	0.720091	T	C	Colorectal cancer	TRUE
81	rs1448613	3	85875265	0.00793788	0.0187631	26554	0.672252	0.353556	A	G	Colorectal cancer	TRUE
82	rs2035831	3	173683791	0.00782794	0.0197292	26554	0.691536	0.343538	C	G	Colorectal cancer	TRUE
83	rs17024393	1	110154688	-0.00720735	0.0547117	26554	0.895195	0.0313579	C	T	Colorectal cancer	TRUE
84	rs429343	2	147903382	-0.0155354	0.0181511	26554	0.392056	0.582773	G	A	Colorectal cancer	TRUE
85	rs10930502	2	172890588	-0.0112864	0.019467	26554	0.562071	0.306136	G	A	Colorectal cancer	TRUE
86	rs17639546	3	61251635	-0.0172209	0.0258205	26554	0.504807	0.141569	A	G	Colorectal cancer	TRUE
87	rs4660208	1	39722214	0.0212321	0.0218502	26554	0.331195	0.214559	G	A	Colorectal cancer	TRUE
88	rs10938397	4	45182527	0.0288415	0.0182044	26554	0.113122	0.434927	G	A	Colorectal cancer	TRUE
89	rs4693325	4	94408529	0.017334	0.0229809	26554	0.450682	0.8045	C	A	Colorectal cancer	TRUE
90	rs10872224	6	98435125	0.0220947	0.0184796	26554	0.231842	0.606524	T	G	Colorectal cancer	TRUE
91	rs12201987	6	143182396	-0.0325396	0.022916	26554	0.155623	0.192482	T	C	Colorectal cancer	TRUE
92	rs2060604	8	76650334	0.0333863	0.0183107	26554	0.0682559	0.417238	C	T	Colorectal cancer	TRUE
93	rs11789624	9	111796231	-0.0143159	0.0200211	26554	0.474583	0.287091	C	T	Colorectal cancer	TRUE
94	rs1559900	8	14207321	-0.00668124	0.0199284	26554	0.737427	0.289135	T	C	Colorectal cancer	TRUE
95	rs7581217	2	25524944	-0.00416467	0.0195382	26554	0.831206	0.658953	C	T	Colorectal cancer	TRUE
96	rs3749262	3	131624097	0.031984	0.0202859	26554	0.114874	0.262327	A	G	Colorectal cancer	TRUE
97	rs10160660	11	76474537	-0.00916572	0.0228758	26554	0.68866	0.229861	C	T	Colorectal cancer	TRUE
98	rs10768994	11	43936945	0.000325078	0.0182698	26554	0.985804	0.435197	C	T	Colorectal cancer	TRUE
99	rs7928842	11	47566352	-0.00958989	0.0183452	26554	0.60115	0.407409	C	T	Colorectal cancer	TRUE
100	rs687672	11	65649984	-0.024394	0.0228525	26554	0.285766	0.810522	C	T	Colorectal cancer	TRUE
101	rs1886558	13	111982615	0.0063106	0.0188484	26554	0.73777	0.611435	G	A	Colorectal cancer	TRUE
102	rs8015400	14	25930988	0.00220847	0.0191323	26554	0.908103	0.670141	A	C	Colorectal cancer	TRUE
103	rs9686661	5	55861786	-0.0100785	0.0226507	26554	0.656355	0.196713	T	C	Colorectal cancer	TRUE
104	rs2531686	10	118651011	0.0186591	0.0205638	26554	0.364208	0.737988	G	C	Colorectal cancer	TRUE
105	rs6463489	7	5542513	0.0327195	0.0303362	26554	0.280782	0.902097	C	T	Colorectal cancer	TRUE
106	rs4377779	6	12117344	-0.0495432	0.0189264	26554	0.00885319	0.358199	C	T	Colorectal cancer	TRUE
107	rs3814883	16	29994922	0.029296	0.0181744	26554	0.106975	0.467147	T	C	Colorectal cancer	TRUE
108	rs676387	17	40706273	0.0070367	0.0204554	26554	0.730846	0.263138	A	C	Colorectal cancer	TRUE
109	rs4805758	19	32866424	0.0123779	0.0242247	26554	0.609377	0.162863	A	G	Colorectal cancer	TRUE
110	rs6142206	20	33212055	-0.0241217	0.0186242	26554	0.195257	0.417619	A	G	Colorectal cancer	TRUE
111	rs3826408	17	7101292	0.0116819	0.0182522	26554	0.522156	0.47141	T	C	Colorectal cancer	TRUE
112	rs12608504	19	18389135	0.00954334	0.0188186	26554	0.612068	0.639331	G	A	Colorectal cancer	TRUE
113	rs909892	20	41982698	0.0334003	0.0262385	26554	0.203036	0.13348	A	G	Colorectal cancer	TRUE
114	rs545608	1	177899121	0.00186385	0.0229896	26554	0.935383	0.187621	C	G	Colorectal cancer	TRUE
115	rs7601028	2	642499	0.0349445	0.0235348	26554	0.137597	0.821799	G	C	Colorectal cancer	TRUE
116	rs741959	1	47676233	0.0147295	0.0184019	26554	0.42346	0.605617	G	A	Colorectal cancer	TRUE
117	rs1730858	1	107619244	-0.0319361	0.0197	26554	0.104991	0.66483	C	T	Colorectal cancer	TRUE
118	rs645040	3	135926622	0.0231969	0.0217321	26554	0.285791	0.776039	T	G	Colorectal cancer	TRUE
119	rs2596933	3	9365746	0.00900102	0.0211996	26554	0.67114	0.732096	A	G	Colorectal cancer	TRUE
120	rs4283409	2	228977142	0.0125766	0.0189183	26554	0.506187	0.613745	G	A	Colorectal cancer	TRUE
121	rs6673977	1	7736097	0.0260114	0.0189063	26554	0.168883	0.373946	G	A	Colorectal cancer	TRUE
122	rs4671328	2	58935282	-0.0294216	0.0180028	26554	0.102199	0.55502	G	T	Colorectal cancer	TRUE
123	rs2298969	4	3186244	0.00724284	0.0181213	26554	0.689387	0.484723	G	A	Colorectal cancer	TRUE
124	rs11766944	7	1888051	-0.00508163	0.0225058	26554	0.821363	0.214486	A	G	Colorectal cancer	TRUE
125	rs6916318	6	127435106	0.0150537	0.0182153	26554	0.408559	0.508707	T	A	Colorectal cancer	TRUE
126	rs998584	6	43757896	0.00746635	0.0188078	26554	0.691382	0.483624	A	C	Colorectal cancer	TRUE
127	rs987237	6	50803050	0.00765626	0.023383	26554	0.743344	0.184121	G	A	Colorectal cancer	TRUE
128	rs2178270	5	87249313	0.0132668	0.0227279	26554	0.559408	0.201092	C	T	Colorectal cancer	TRUE
129	rs2307111	5	75003678	-0.00649122	0.0183155	26554	0.723029	0.404035	C	T	Colorectal cancer	TRUE
130	rs2253310	6	108888593	0.0143182	0.0185507	26554	0.440208	0.614145	G	C	Colorectal cancer	TRUE
131	rs17207196	7	75101065	-0.00863814	0.0201524	26554	0.668184	0.422538	T	C	Colorectal cancer	TRUE
132	rs4929923	11	8639200	0.0158595	0.0184874	26554	0.390971	0.62424	C	T	Colorectal cancer	TRUE
133	rs4740619	9	15634326	-0.00700642	0.0181583	26554	0.699607	0.448817	C	T	Colorectal cancer	TRUE
134	rs10887579	10	88097210	0.0150095	0.0191374	26554	0.432864	0.360681	C	A	Colorectal cancer	TRUE
135	rs1013402	11	27712381	-0.0102686	0.0197575	26554	0.603251	0.29337	G	A	Colorectal cancer	TRUE
136	rs6575340	14	94023972	-0.0206674	0.0187048	26554	0.269191	0.642818	A	G	Colorectal cancer	TRUE
137	rs9556979	13	99241507	-0.0314535	0.0199582	26554	0.115032	0.31357	G	T	Colorectal cancer	TRUE
138	rs808820	12	89744826	0.00966496	0.0284592	26554	0.734152	0.115501	G	A	Colorectal cancer	TRUE
139	rs7982447	13	54453811	0.0221318	0.0223208	26554	0.321426	0.204399	C	T	Colorectal cancer	TRUE
140	rs350832	19	4069426	-0.00487133	0.021505	26554	0.820796	0.766074	A	G	Colorectal cancer	TRUE
141	rs2836753	21	40291187	0.00890167	0.0185045	26554	0.630478	0.627621	C	T	Colorectal cancer	TRUE
142	rs12981256	19	1865901	0.0151624	0.0187291	26554	0.41819	0.536994	A	G	Colorectal cancer	TRUE
143	rs11072938	15	81021661	0.0178847	0.0201711	26554	0.375268	0.270789	T	C	Colorectal cancer	TRUE
144	rs4810479	20	44545048	0.0472006	0.0206565	26554	0.022311	0.74513	T	C	Colorectal cancer	TRUE
145	rs7144011	14	79940383	-0.0141269	0.0224231	26554	0.528685	0.210804	T	G	Colorectal cancer	TRUE
146	rs8055138	16	28891465	-0.0107022	0.0185736	26554	0.564477	0.389087	T	C	Colorectal cancer	TRUE
147	rs4482463	2	205375909	0.0328009	0.0336393	26554	0.329522	0.918404	A	C	Colorectal cancer	TRUE
148	rs1460940	1	72814617	0.0272822	0.0234991	26554	0.245646	0.82502	A	G	Colorectal cancer	TRUE
149	rs6545714	2	59307725	-0.0264826	0.0183999	26554	0.150071	0.610928	A	G	Colorectal cancer	TRUE
150	rs2075226	2	36805676	0.0136519	0.0187383	26554	0.466274	0.359625	G	A	Colorectal cancer	TRUE
151	rs1937433	1	66444183	-0.0148685	0.0180578	26554	0.410289	0.523754	G	C	Colorectal cancer	TRUE
152	rs2787693	1	49915848	0.0202944	0.019196	26554	0.29041	0.679184	A	C	Colorectal cancer	TRUE
153	rs12034991	1	210145298	0.00851903	0.0189276	26554	0.652649	0.350185	G	A	Colorectal cancer	TRUE
154	rs10203386	2	25136866	-0.0190332	0.0181774	26554	0.295063	0.426942	A	T	Colorectal cancer	TRUE
155	rs1032524	1	201790826	0.0519727	0.018173	26554	0.00423799	0.531588	C	T	Colorectal cancer	TRUE
156	rs2526754	3	50125996	-0.028294	0.0182497	26554	0.121051	0.507045	A	G	Colorectal cancer	TRUE
157	rs17694506	2	171632225	-0.00768348	0.0184853	26554	0.677665	0.618018	T	C	Colorectal cancer	TRUE
158	rs1042034	2	21225281	0.0179936	0.0218026	26554	0.409203	0.783645	T	C	Colorectal cancer	TRUE
159	rs6577584	1	6715390	0.0116662	0.0187311	26554	0.533398	0.350408	G	T	Colorectal cancer	TRUE
160	rs1507153	6	79484386	-0.00890775	0.0186523	26554	0.632958	0.377705	A	C	Colorectal cancer	TRUE
161	rs1363695	5	130378027	-0.00204229	0.0218011	26554	0.925365	0.228991	T	C	Colorectal cancer	TRUE
162	rs6711375	2	161090873	-0.0144421	0.0193482	26554	0.455408	0.669708	A	G	Colorectal cancer	TRUE
163	rs13435860	4	136975545	0.0212246	0.018721	26554	0.256906	0.363908	T	A	Colorectal cancer	TRUE
164	rs13322435	3	156795468	-0.0155676	0.0186232	26554	0.403199	0.429585	G	A	Colorectal cancer	TRUE
165	rs1579557	6	40371918	-0.0043753	0.0198354	26554	0.825419	0.290106	T	C	Colorectal cancer	TRUE
166	rs1159974	6	126090277	0.0132597	0.0180195	26554	0.461822	0.51097	C	T	Colorectal cancer	TRUE
167	rs7668263	4	143781835	-0.00106202	0.0188682	26554	0.955114	0.367281	C	T	Colorectal cancer	TRUE
168	rs12513212	4	96149346	-0.0128912	0.018717	26554	0.490985	0.396924	C	A	Colorectal cancer	TRUE
169	rs40067	5	107439012	-0.0010662	0.0241133	26554	0.964732	0.168156	A	G	Colorectal cancer	TRUE
170	rs1431659	8	73439070	0.0256018	0.0204624	26554	0.210874	0.735096	G	A	Colorectal cancer	TRUE
171	rs9987289	8	9183358	0.0530483	0.0323023	26554	0.100539	0.915226	G	A	Colorectal cancer	TRUE
172	rs4947406	7	50661735	-0.0431925	0.0195062	26554	0.0268083	0.691054	G	T	Colorectal cancer	TRUE
173	rs2396625	7	113028634	-0.0191744	0.0185997	26554	0.30259	0.436711	A	T	Colorectal cancer	TRUE
174	rs2968856	7	150614934	0.0125245	0.0212603	26554	0.55579	0.241748	C	T	Colorectal cancer	TRUE
175	rs349088	11	84814393	-0.00385113	0.0179235	26554	0.829873	0.501337	A	C	Colorectal cancer	TRUE
176	rs7075195	10	65050659	-0.0256611	0.0183288	26554	0.1615	0.435301	G	A	Colorectal cancer	TRUE
177	rs2275543	9	107651174	-0.0210643	0.030338	26554	0.487481	0.0978995	C	T	Colorectal cancer	TRUE
178	rs7488867	12	103699685	0.00837722	0.020301	26554	0.679864	0.26038	T	C	Colorectal cancer	TRUE
179	rs1330304	9	16714629	0.00423441	0.0204739	26554	0.83615	0.724195	G	C	Colorectal cancer	TRUE
180	rs3902840	9	129419025	0.0593446	0.0323066	26554	0.0662217	0.0834722	A	G	Colorectal cancer	TRUE
181	rs174548	11	61571348	-0.081529	0.0201527	26554	5.22e-05	0.291052	G	C	Colorectal cancer	TRUE
182	rs7084454	10	21821274	0.0353184	0.0208208	26554	0.0898276	0.340193	A	G	Colorectal cancer	TRUE
183	rs261336	15	58742418	0.0194541	0.0245906	26554	0.428875	0.833475	A	G	Colorectal cancer	TRUE
184	rs6603004	15	84568504	-0.00553083	0.0180093	26554	0.758759	0.524784	G	A	Colorectal cancer	TRUE
185	rs397092	21	46582564	0.00664312	0.0180426	26554	0.712732	0.527244	G	A	Colorectal cancer	TRUE
186	rs1914888	17	21267541	-0.00119992	0.0183281	26554	0.947801	0.508191	G	A	Colorectal cancer	TRUE
187	rs1421085	16	53800954	-0.00167392	0.018362	26554	0.927364	0.415921	C	T	Colorectal cancer	TRUE
188	rs11079810	17	46227846	0.00402411	0.0290972	26554	0.890004	0.110331	T	C	Colorectal cancer	TRUE
189	rs17513613	19	30286822	0.0109315	0.0190976	26554	0.567051	0.331174	C	T	Colorectal cancer	TRUE
190	rs4889782	17	78640510	-0.0140072	0.0186974	26554	0.453765	0.599399	T	C	Colorectal cancer	TRUE
191	rs12596491	16	88928417	0.00772528	0.0194203	26554	0.690782	0.334008	T	C	Colorectal cancer	TRUE
192	rs7206608	16	82872628	0.0189314	0.0195038	26554	0.331721	0.304393	G	C	Colorectal cancer	TRUE
193	rs7212293	17	65847325	0.00192259	0.0232486	26554	0.934092	0.207162	G	A	Colorectal cancer	TRUE
