# Supplementary material for: Genetic prediction of the relationship between metabolic syndrome and colorectal cancer risk: a Mendelian randomization study
Source: Diabetol Metab Syndr. 2024 May 22;16:109. doi: 10.1186/s13098-024-01351-7 (PMC11110320; doi:10.1186/s13098-024-01351-7)
Supplement: Supplementary file 1 — Supplementary Material 1. [file 13098_2024_1351_MOESM1_ESM.zip › New folder/Supplemental Data S12.xlsx]

## Sheet: Supplemental Data S12
Supplemental Data S12. In the diagnostic component (MetS) of the replication analysis, SNPs strongly correlated with CRC.
	SNP	chr	pos	beta.outcome	se.outcome	samplesize.outcome	pval.outcome	eaf.outcome	effect_allele.outcome	other_allele.outcome	outcome	mr_keep.outcome
1	rs429343	2	147903382	0.012948	0.01956	23691	0.50797	0.576886	G	A	Colorectal cancer	TRUE
2	rs12034991	1	210145298	0.022744	0.02044	23691	0.26584	0.343542	G	A	Colorectal cancer	TRUE
3	rs17115145	14	30122409	0.022776	0.019805	23691	0.25014	0.395804	T	C	Colorectal cancer	TRUE
4	rs6603004	15	84568504	0.032509	0.019396	23691	0.0937281	0.523173	G	A	Colorectal cancer	TRUE
5	rs2361988	16	398151	-0.023495	0.022258	23691	0.29115	0.253958	C	T	Colorectal cancer	TRUE
6	rs1200349	15	41821752	-0.0016052	0.019382	23691	0.934	0.517011	C	T	Colorectal cancer	TRUE
7	rs2015407	14	103274547	0.027196	0.020316	23691	0.18068	0.650099	G	A	Colorectal cancer	TRUE
8	rs1886558	13	111982615	-0.044162	0.019936	23691	0.0267479	0.607683	G	A	Colorectal cancer	TRUE
9	rs7144011	14	79940383	0.012947	0.023989	23691	0.58942	0.21466	T	G	Colorectal cancer	TRUE
10	rs4890439	18	40732586	-0.02749	0.01996	23691	0.16843	0.372019	A	G	Colorectal cancer	TRUE
11	rs1513475	3	35724256	-0.0077593	0.020563	23691	0.705931	0.336752	C	T	Colorectal cancer	TRUE
12	rs834867	3	82664278	0.00099818	0.019686	23691	0.95956	0.387109	A	T	Colorectal cancer	TRUE
13	rs1452075	3	62481063	0.0067118	0.021603	23691	0.75604	0.723397	T	C	Colorectal cancer	TRUE
14	rs9816226	3	185834499	-0.030667	0.02538	23691	0.22694	0.819573	T	A	Colorectal cancer	TRUE
15	rs9630985	2	181607676	-0.0095811	0.020917	23691	0.64691	0.670972	C	A	Colorectal cancer	TRUE
16	rs6463489	7	5542513	-0.02903	0.032034	23691	0.36482	0.898311	C	T	Colorectal cancer	TRUE
17	rs13244268	7	72911843	-0.013637	0.030209	23691	0.6517	0.116914	C	T	Colorectal cancer	TRUE
18	rs741959	1	47676233	-0.00047227	0.0198	23691	0.98097	0.612664	G	A	Colorectal cancer	TRUE
19	rs12513212	4	96149346	-0.0046682	0.020073	23691	0.8161	0.400891	C	A	Colorectal cancer	TRUE
20	rs12201987	6	143182396	-0.023511	0.024312	23691	0.33352	0.197187	T	C	Colorectal cancer	TRUE
21	rs10160660	11	76474537	0.014639	0.023005	23691	0.52455	0.23395	C	T	Colorectal cancer	TRUE
22	rs2060604	8	76650334	-0.032965	0.019661	23691	0.0936052	0.416758	C	T	Colorectal cancer	TRUE
23	rs1507153	6	79484386	-0.015601	0.019924	23691	0.43363	0.378393	A	C	Colorectal cancer	TRUE
24	rs8078079	17	34959346	0.0056717	0.019997	23691	0.776699	0.416846	C	T	Colorectal cancer	TRUE
25	rs11079849	17	47090785	0.017238	0.020552	23691	0.40161	0.329471	T	C	Colorectal cancer	TRUE
26	rs4805758	19	32866424	-0.035163	0.026108	23691	0.17803	0.16521	A	G	Colorectal cancer	TRUE
27	rs6673977	1	7736097	0.024617	0.020059	23691	0.21974	0.373744	G	A	Colorectal cancer	TRUE
28	rs3902840	9	129419025	0.0064724	0.034216	23691	0.84996	0.086851	A	G	Colorectal cancer	TRUE
29	rs545608	1	177899121	0.00067033	0.024701	23691	0.97835	0.188713	C	G	Colorectal cancer	TRUE
30	rs1042034	2	21225281	-0.0010857	0.023686	23691	0.96344	0.786902	T	C	Colorectal cancer	TRUE
31	rs2990997	1	190119703	-0.0093705	0.020628	23691	0.64964	0.34848	A	T	Colorectal cancer	TRUE
32	rs2075226	2	36805676	-0.002086	0.02028	23691	0.91807	0.35199	G	A	Colorectal cancer	TRUE
33	rs1559900	8	14207321	-0.000767	0.021505	23691	0.97155	0.289721	T	C	Colorectal cancer	TRUE
34	rs40067	5	107439012	-0.015223	0.025876	23691	0.55632	0.168095	A	G	Colorectal cancer	TRUE
35	rs323781	5	86752616	0.10508	0.054577	23691	0.0541976	0.0332067	C	A	Colorectal cancer	TRUE
36	rs2861688	2	67838474	0.0014293	0.021644	23691	0.94735	0.272086	C	T	Colorectal cancer	TRUE
37	rs4740619	9	15634326	-0.039955	0.019663	23691	0.0421531	0.441959	C	T	Colorectal cancer	TRUE
38	rs12608504	19	18389135	0.008691	0.020214	23691	0.667231	0.637668	G	A	Colorectal cancer	TRUE
39	rs6499240	16	69686912	0.0052213	0.019662	23691	0.790589	0.571679	G	A	Colorectal cancer	TRUE
40	rs12967135	18	57849023	0.049652	0.022791	23691	0.0293657	0.23606	A	G	Colorectal cancer	TRUE
41	rs891387	18	21103909	-0.016165	0.019382	23691	0.40425	0.478515	C	T	Colorectal cancer	TRUE
42	rs909892	20	41982698	-0.051611	0.028877	23691	0.0738941	0.132888	A	G	Colorectal cancer	TRUE
43	rs349088	11	84814393	0.0011243	0.019516	23691	0.95406	0.505361	A	C	Colorectal cancer	TRUE
44	rs7084454	10	21821274	-0.015465	0.020429	23691	0.44904	0.337217	A	G	Colorectal cancer	TRUE
45	rs3759012	11	118901262	0.017113	0.021194	23691	0.41941	0.401735	T	C	Colorectal cancer	TRUE
46	rs7241918	18	47160953	0.031264	0.0264	23691	0.23631	0.839285	T	G	Colorectal cancer	TRUE
47	rs17066856	18	58049656	-0.00034135	0.034504	23691	0.99211	0.0896142	C	T	Colorectal cancer	TRUE
48	rs12981256	19	1865901	0.0010033	0.01993	23691	0.95985	0.527584	A	G	Colorectal cancer	TRUE
49	rs9686661	5	55861786	0.0016992	0.024503	23691	0.94471	0.196096	T	C	Colorectal cancer	TRUE
50	rs2307111	5	75003678	-0.03791	0.019798	23691	0.0555137	0.403423	C	T	Colorectal cancer	TRUE
51	rs6577584	1	6715390	0.026296	0.020213	23691	0.19327	0.352913	G	T	Colorectal cancer	TRUE
52	rs1580099	3	94003603	0.0057186	0.019467	23691	0.768939	0.575197	A	C	Colorectal cancer	TRUE
53	rs1448613	3	85875265	0.015742	0.02014	23691	0.43443	0.353489	A	G	Colorectal cancer	TRUE
54	rs4660208	1	39722214	0.019424	0.023537	23691	0.40924	0.217011	G	A	Colorectal cancer	TRUE
55	rs10938397	4	45182527	-0.031783	0.019447	23691	0.10219	0.435081	G	A	Colorectal cancer	TRUE
56	rs3808436	8	116560967	-0.005444	0.019565	23691	0.78082	0.568805	G	A	Colorectal cancer	TRUE
57	rs11611246	12	939480	0.0069463	0.023466	23691	0.76722	0.215082	T	G	Colorectal cancer	TRUE
58	rs1730858	1	107619244	-0.061891	0.02057	23691	0.00262253	0.657999	C	T	Colorectal cancer	TRUE
59	rs11636565	15	36391846	-0.0012765	0.01931	23691	0.94729	0.493837	A	C	Colorectal cancer	TRUE
60	rs6575340	14	94023972	0.0047355	0.020446	23691	0.81684	0.643599	A	G	Colorectal cancer	TRUE
61	rs645040	3	135926622	0.012345	0.02341	23691	0.59796	0.778988	T	G	Colorectal cancer	TRUE
62	rs13322435	3	156795468	-0.0056063	0.019995	23691	0.77918	0.430775	G	A	Colorectal cancer	TRUE
63	rs2925979	16	81534790	0.024043	0.021155	23691	0.25573	0.704441	C	T	Colorectal cancer	TRUE
64	rs1421085	16	53800954	0.0016818	0.019714	23691	0.93202	0.419773	C	T	Colorectal cancer	TRUE
65	rs7198357	16	67884619	0.0041242	0.025672	23691	0.87237	0.1719	T	C	Colorectal cancer	TRUE
66	rs8055138	16	28891465	-0.0032822	0.020062	23691	0.87005	0.397801	T	C	Colorectal cancer	TRUE
67	rs649458	1	23712528	-0.049346	0.027895	23691	0.0768989	0.859983	A	T	Colorectal cancer	TRUE
68	rs2787693	1	49915848	-0.021855	0.02064	23691	0.28967	0.676678	A	C	Colorectal cancer	TRUE
69	rs1937433	1	66444183	-0.0051117	0.019418	23691	0.79237	0.534529	G	C	Colorectal cancer	TRUE
70	rs11162351	1	77944732	0.020813	0.020253	23691	0.30412	0.359814	G	C	Colorectal cancer	TRUE
71	rs10783779	12	56491880	-0.01216	0.019776	23691	0.538631	0.402727	G	T	Colorectal cancer	TRUE
72	rs12824567	12	124495203	-0.027449	0.020843	23691	0.18787	0.324174	C	G	Colorectal cancer	TRUE
73	rs7982447	13	54453811	0.0032437	0.024054	23691	0.89273	0.204675	C	T	Colorectal cancer	TRUE
74	rs9987289	8	9183358	0.019798	0.034877	23691	0.57028	0.915323	G	A	Colorectal cancer	TRUE
75	rs41741	7	116438511	0.012271	0.020461	23691	0.54871	0.6645	T	G	Colorectal cancer	TRUE
76	rs687672	11	65649984	-0.012997	0.024351	23691	0.59353	0.804018	C	T	Colorectal cancer	TRUE
77	rs11747810	5	153100273	0.017284	0.019663	23691	0.37938	0.460301	C	T	Colorectal cancer	TRUE
78	rs1363695	5	130378027	-0.008669	0.023393	23691	0.71095	0.224431	T	C	Colorectal cancer	TRUE
79	rs1159974	6	126090277	0.0057567	0.019574	23691	0.768681	0.512494	C	T	Colorectal cancer	TRUE
80	rs2814944	6	34552797	-0.039327	0.026985	23691	0.14502	0.151653	A	G	Colorectal cancer	TRUE
81	rs2253310	6	108888593	0.012252	0.019795	23691	0.535969	0.615086	G	C	Colorectal cancer	TRUE
82	rs4693325	4	94408529	0.042815	0.024122	23691	0.0759084	0.798594	C	A	Colorectal cancer	TRUE
83	rs442177	4	88030261	0.0044259	0.019737	23691	0.82257	0.595332	T	G	Colorectal cancer	TRUE
84	rs1431659	8	73439070	-0.0076541	0.022075	23691	0.728789	0.730899	G	A	Colorectal cancer	TRUE
85	rs6484478	11	30306440	0.0061007	0.023695	23691	0.79681	0.784728	G	A	Colorectal cancer	TRUE
86	rs17207196	7	75101065	0.0093221	0.023115	23691	0.68673	0.376572	T	C	Colorectal cancer	TRUE
87	rs4755720	11	43628749	-0.027355	0.019996	23691	0.17132	0.618695	T	C	Colorectal cancer	TRUE
88	rs1458156	12	41887940	-0.01991	0.019486	23691	0.30689	0.485037	T	C	Colorectal cancer	TRUE
89	rs11165643	1	96924097	-0.01556	0.019568	23691	0.42651	0.574842	T	C	Colorectal cancer	TRUE
90	rs4971632	2	50240091	0.00097051	0.026255	23691	0.97051	0.836942	C	T	Colorectal cancer	TRUE
91	rs779655	5	170495158	0.027128	0.021576	23691	0.20864	0.723714	C	G	Colorectal cancer	TRUE
92	rs987237	6	50803050	-0.02319	0.02471	23691	0.348	0.190024	G	A	Colorectal cancer	TRUE
93	rs7212293	17	65847325	0.017608	0.024199	23691	0.46685	0.201688	G	A	Colorectal cancer	TRUE
94	rs676387	17	40706273	0.025076	0.021936	23691	0.25299	0.270335	A	C	Colorectal cancer	TRUE
95	rs1914888	17	21267541	-0.021167	0.019714	23691	0.28298	0.508674	G	A	Colorectal cancer	TRUE
96	rs4790292	17	1824305	0.049246	0.02839	23691	0.0828076	0.15608	A	C	Colorectal cancer	TRUE
97	rs3211995	16	2089006	-0.062899	0.027413	23691	0.0217631	0.162831	A	G	Colorectal cancer	TRUE
98	rs6115015	20	25027692	-0.044742	0.020157	23691	0.0264369	0.650732	A	G	Colorectal cancer	TRUE
99	rs17513613	19	30286822	0.0025852	0.020397	23691	0.89914	0.330189	C	T	Colorectal cancer	TRUE
100	rs17806379	20	51107290	-0.024097	0.025917	23691	0.35248	0.171749	T	C	Colorectal cancer	TRUE
101	rs1460940	1	72814617	-0.023131	0.025424	23691	0.36294	0.824799	A	G	Colorectal cancer	TRUE
102	rs11162968	1	80784642	0.0077319	0.021644	23691	0.72092	0.29713	C	T	Colorectal cancer	TRUE
103	rs10930502	2	172890588	-0.02525	0.020962	23691	0.22837	0.306551	G	A	Colorectal cancer	TRUE
104	rs6545714	2	59307725	-0.024317	0.019749	23691	0.21821	0.606032	A	G	Colorectal cancer	TRUE
105	rs13024601	2	100902032	0.010455	0.019954	23691	0.600311	0.626694	T	C	Colorectal cancer	TRUE
106	rs10887579	10	88097210	-0.051333	0.020675	23691	0.0130341	0.361994	C	A	Colorectal cancer	TRUE
107	rs174548	11	61571348	-0.056202	0.021373	23691	0.0085483	0.291419	G	C	Colorectal cancer	TRUE
108	rs9556979	13	99241507	0.0044337	0.022048	23691	0.84063	0.307661	G	T	Colorectal cancer	TRUE
109	rs11766944	7	1888051	0.014699	0.023687	23691	0.5349	0.214901	A	G	Colorectal cancer	TRUE
110	rs4377779	6	12117344	-0.019014	0.020323	23691	0.34949	0.350344	C	T	Colorectal cancer	TRUE
111	rs998584	6	43757896	-0.019814	0.019688	23691	0.31423	0.478283	A	C	Colorectal cancer	TRUE
112	rs350832	19	4069426	-0.032719	0.023621	23691	0.16599	0.766747	A	G	Colorectal cancer	TRUE
113	rs10734924	12	123018894	0.011214	0.022054	23691	0.611109	0.737643	G	T	Colorectal cancer	TRUE
114	rs7206608	16	82872628	0.04125	0.021041	23691	0.0499448	0.306218	G	C	Colorectal cancer	TRUE
115	rs3826408	17	7101292	-0.0048224	0.019635	23691	0.80599	0.480056	T	C	Colorectal cancer	TRUE
116	rs11079810	17	46227846	0.0058577	0.030952	23691	0.84989	0.10897	T	C	Colorectal cancer	TRUE
117	rs2298969	4	3186244	0.0021845	0.019642	23691	0.91145	0.483053	G	A	Colorectal cancer	TRUE
118	rs3749262	3	131624097	0.037261	0.022101	23691	0.0918121	0.260436	A	G	Colorectal cancer	TRUE
119	rs2035831	3	173683791	-0.0097239	0.020316	23691	0.632209	0.343675	C	G	Colorectal cancer	TRUE
120	rs17639546	3	61251635	-0.014216	0.027907	23691	0.61046	0.142814	A	G	Colorectal cancer	TRUE
121	rs7581217	2	25524944	0.00024388	0.020533	23691	0.99052	0.668144	C	T	Colorectal cancer	TRUE
122	rs10779835	1	230299949	-0.0016648	0.019792	23691	0.93296	0.610764	C	T	Colorectal cancer	TRUE
123	rs2178270	5	87249313	0.035457	0.024109	23691	0.14136	0.20268	C	T	Colorectal cancer	TRUE
124	rs1945941	11	132620118	-0.018792	0.019973	23691	0.34677	0.577793	A	G	Colorectal cancer	TRUE
125	rs7075195	10	65050659	0.039017	0.019773	23691	0.0484685	0.420265	G	A	Colorectal cancer	TRUE
126	rs703965	10	80955067	0.050263	0.019344	23691	0.00936591	0.446499	T	C	Colorectal cancer	TRUE
127	rs13250456	8	72408720	0.047668	0.040467	23691	0.23882	0.0629569	T	C	Colorectal cancer	TRUE
128	rs4757144	11	13331226	-0.0050739	0.019684	23691	0.79659	0.57792	A	G	Colorectal cancer	TRUE
129	rs1013402	11	27712381	-0.032044	0.021126	23691	0.12931	0.296315	G	A	Colorectal cancer	TRUE
130	rs4929923	11	8639200	0.016042	0.020211	23691	0.42736	0.62682	C	T	Colorectal cancer	TRUE
131	rs2531686	10	118651011	0.028329	0.022277	23691	0.20348	0.745642	G	C	Colorectal cancer	TRUE
132	rs10768994	11	43936945	-0.0073816	0.020063	23691	0.71294	0.436727	C	T	Colorectal cancer	TRUE
133	rs7928842	11	47566352	-0.0043249	0.019635	23691	0.82566	0.414736	C	T	Colorectal cancer	TRUE
134	rs4889782	17	78640510	-0.037532	0.019741	23691	0.057277	0.592229	T	C	Colorectal cancer	TRUE
135	rs808820	12	89744826	-0.018075	0.030491	23691	0.553311	0.116675	G	A	Colorectal cancer	TRUE
136	rs7488867	12	103699685	0.013398	0.022215	23691	0.546421	0.257418	T	C	Colorectal cancer	TRUE
137	rs4810479	20	44545048	0.0058682	0.022339	23691	0.79279	0.751024	T	C	Colorectal cancer	TRUE
138	rs1353580	15	47738732	-0.016824	0.019977	23691	0.39969	0.380946	A	T	Colorectal cancer	TRUE
139	rs3814883	16	29994922	-0.0020598	0.01967	23691	0.9166	0.470324	T	C	Colorectal cancer	TRUE
140	rs2836753	21	40291187	-0.0089423	0.020103	23691	0.65644	0.631632	C	T	Colorectal cancer	TRUE
141	rs8015400	14	25930988	-0.0024418	0.020904	23691	0.90701	0.677388	A	C	Colorectal cancer	TRUE
142	rs1330304	9	16714629	0.0025495	0.021619	23691	0.90613	0.723934	G	C	Colorectal cancer	TRUE
143	rs1534696	7	26397239	0.023784	0.020016	23691	0.23474	0.547889	A	C	Colorectal cancer	TRUE
144	rs10808546	8	126495818	-0.021613	0.019466	23691	0.26687	0.444301	T	C	Colorectal cancer	TRUE
145	rs6602151	10	16764483	-0.0065077	0.02157	23691	0.76288	0.699548	C	T	Colorectal cancer	TRUE
146	rs1362910	8	30856464	0.016344	0.019581	23691	0.40391	0.588371	G	A	Colorectal cancer	TRUE
147	rs2275543	9	107651174	0.0060846	0.032789	23691	0.85279	0.0988772	C	T	Colorectal cancer	TRUE
148	rs11789624	9	111796231	-0.038202	0.021286	23691	0.0726942	0.290502	C	T	Colorectal cancer	TRUE
149	rs6754311	2	136707982	0.02607	0.021363	23691	0.22235	0.391773	C	T	Colorectal cancer	TRUE
150	rs1579557	6	40371918	0.017963	0.021377	23691	0.40076	0.291904	T	C	Colorectal cancer	TRUE
151	rs4947406	7	50661735	-0.020254	0.021067	23691	0.33634	0.685564	G	T	Colorectal cancer	TRUE
152	rs7601028	2	642499	0.016732	0.025531	23691	0.512221	0.826158	G	C	Colorectal cancer	TRUE
153	rs4671328	2	58935282	0.025322	0.019547	23691	0.19517	0.564328	G	T	Colorectal cancer	TRUE
154	rs10203386	2	25136866	-0.0072681	0.019607	23691	0.71087	0.424908	A	T	Colorectal cancer	TRUE
155	rs1032524	1	201790826	0.025563	0.019507	23691	0.19004	0.537505	C	T	Colorectal cancer	TRUE
156	rs7668263	4	143781835	-0.03221	0.020661	23691	0.11901	0.366152	C	T	Colorectal cancer	TRUE
157	rs13435860	4	136975545	-0.029048	0.020137	23691	0.14916	0.365265	T	A	Colorectal cancer	TRUE
158	rs17024393	1	110154688	0.0063265	0.055703	23691	0.90957	0.0306142	C	T	Colorectal cancer	TRUE
159	rs17162333	1	27236757	-0.016176	0.027085	23691	0.55036	0.152915	G	C	Colorectal cancer	TRUE
160	rs818524	1	85201228	0.03652	0.022755	23691	0.10851	0.704031	C	T	Colorectal cancer	TRUE
161	rs3814424	5	87968953	-0.0042719	0.025994	23691	0.86946	0.16482	T	C	Colorectal cancer	TRUE
162	rs2453763	5	92376460	0.022621	0.020585	23691	0.27181	0.64094	A	T	Colorectal cancer	TRUE
163	rs4482463	2	205375909	0.0015168	0.036638	23691	0.96698	0.91997	A	C	Colorectal cancer	TRUE
164	rs6711375	2	161090873	0.0041316	0.020911	23691	0.84338	0.67819	A	G	Colorectal cancer	TRUE
165	rs17694506	2	171632225	0.037569	0.02013	23691	0.0619983	0.624414	T	C	Colorectal cancer	TRUE
166	rs11826999	11	116553778	0.022143	0.022732	23691	0.33002	0.239099	A	G	Colorectal cancer	TRUE
167	rs1412239	9	28425515	0.065608	0.020754	23691	0.00157119	0.315893	G	C	Colorectal cancer	TRUE
168	rs2968856	7	150614934	-0.007662	0.022808	23691	0.736919	0.240439	C	T	Colorectal cancer	TRUE
169	rs2272168	7	99102777	-0.029232	0.026701	23691	0.27361	0.154694	C	G	Colorectal cancer	TRUE
170	rs2396625	7	113028634	-0.01942	0.019965	23691	0.33069	0.43607	A	T	Colorectal cancer	TRUE
171	rs9478499	6	154345289	0.021798	0.026061	23691	0.40292	0.164695	A	T	Colorectal cancer	TRUE
172	rs2596933	3	9365746	-0.053136	0.022456	23691	0.0179672	0.731164	A	G	Colorectal cancer	TRUE
173	rs906673	3	12898941	0.02013	0.019631	23691	0.30514	0.589464	T	C	Colorectal cancer	TRUE
174	rs7642876	3	15883094	-0.023661	0.019602	23691	0.22741	0.592335	G	A	Colorectal cancer	TRUE
175	rs11187845	10	96060198	-0.01503	0.032436	23691	0.643101	0.0970622	A	C	Colorectal cancer	TRUE
176	rs320	8	19819077	-0.0044385	0.02165	23691	0.83756	0.275348	G	T	Colorectal cancer	TRUE
177	rs6916318	6	127435106	0.02044	0.019332	23691	0.29039	0.51986	T	A	Colorectal cancer	TRUE
178	rs2066295	6	26168903	0.015884	0.022547	23691	0.481139	0.243616	G	A	Colorectal cancer	TRUE
179	rs10872224	6	98435125	0.012463	0.019853	23691	0.53015	0.613419	T	G	Colorectal cancer	TRUE
180	rs502153	3	161491243	0.013235	0.019571	23691	0.49889	0.550314	T	C	Colorectal cancer	TRUE
181	rs12596491	16	88928417	-0.0059034	0.020544	23691	0.77384	0.336527	T	C	Colorectal cancer	TRUE
182	rs2531995	16	4013467	0.022956	0.019956	23691	0.25001	0.612647	T	C	Colorectal cancer	TRUE
183	rs7132908	12	50263148	0.046737	0.019923	23691	0.0189819	0.396775	A	G	Colorectal cancer	TRUE
184	rs3810291	19	47569003	-0.0029783	0.020665	23691	0.8854	0.672344	A	G	Colorectal cancer	TRUE
185	rs17724992	19	18454825	0.015364	0.022018	23691	0.4853	0.259993	G	A	Colorectal cancer	TRUE
186	rs1138429	16	56942921	-0.039647	0.033103	23691	0.23105	0.107527	T	A	Colorectal cancer	TRUE
187	rs4283409	2	228977142	0.0086661	0.019988	23691	0.664599	0.614474	G	A	Colorectal cancer	TRUE
188	rs2526754	3	50125996	0.017957	0.019342	23691	0.35319	0.504685	A	G	Colorectal cancer	TRUE
189	rs261336	15	58742418	-0.01809	0.025942	23691	0.48559	0.833143	A	G	Colorectal cancer	TRUE
190	rs938875	15	67952922	0.031395	0.019787	23691	0.11259	0.59759	G	A	Colorectal cancer	TRUE
191	rs11072938	15	81021661	0.049468	0.021986	23691	0.0244518	0.271348	T	C	Colorectal cancer	TRUE
192	rs6142206	20	33212055	0.00091402	0.019552	23691	0.96271	0.415706	A	G	Colorectal cancer	TRUE
193	rs397092	21	46582564	0.010053	0.019741	23691	0.610581	0.529378	G	A	Colorectal cancer	TRUE
