# Supplementary material for: Genetic prediction of the relationship between metabolic syndrome and colorectal cancer risk: a Mendelian randomization study
Source: Diabetol Metab Syndr. 2024 May 22;16:109. doi: 10.1186/s13098-024-01351-7 (PMC11110320; doi:10.1186/s13098-024-01351-7)
Supplement: Supplementary file 1 — Supplementary Material 1. [file 13098_2024_1351_MOESM1_ESM.zip › New folder/Supplemental Data S13.xlsx]

## Sheet: Supplemental Data S13
Supplemental Data S13. In MR analysis, SNPs strongly correlated with SBP.
	SNP	effect_allele.exposure	other_allele.exposure	beta.exposure	se.exposure	pval.exposure	exposure	mr_keep.exposure	pval_origin.exposure	id.exposure	eaf.exposure
4	rs1062090	G	A	-0.2715	0.04314	3.13e-10	exposure	TRUE	reported	Systolic blood pressure	NA
113	rs2493296	C	T	0.435	0.06255	3.57e-12	exposure	TRUE	reported	Systolic blood pressure	NA
183	rs488834	C	T	0.3036	0.0509	2.47e-09	exposure	TRUE	reported	Systolic blood pressure	NA
397	rs12567119	C	T	-0.7376	0.05841	1.52e-36	exposure	TRUE	reported	Systolic blood pressure	NA
745	rs6680638	C	T	-0.2564	0.04328	3.13e-09	exposure	TRUE	reported	Systolic blood pressure	NA
806	rs839758	A	G	0.3227	0.04315	7.61e-14	exposure	TRUE	reported	Systolic blood pressure	NA
912	rs2792780	C	A	0.2488	0.04374	1.29e-08	exposure	TRUE	reported	Systolic blood pressure	NA
990	rs12755444	A	G	-0.3717	0.0475	5.07e-15	exposure	TRUE	reported	Systolic blood pressure	NA
1015	rs7546825	A	G	0.2612	0.04352	1.95e-09	exposure	TRUE	reported	Systolic blood pressure	NA
1137	rs10493818	C	T	0.3299	0.04455	1.32e-13	exposure	TRUE	reported	Systolic blood pressure	NA
1190	rs10776752	G	T	0.7407	0.0829	4.11e-19	exposure	TRUE	reported	Systolic blood pressure	NA
1241	rs145339349	G	A	1.127	0.1659	1.12e-11	exposure	TRUE	reported	Systolic blood pressure	NA
1257	rs35479618	G	A	1.152	0.165	2.94e-12	exposure	TRUE	reported	Systolic blood pressure	NA
1282	rs4639796	G	A	0.3424	0.05876	5.65e-09	exposure	TRUE	reported	Systolic blood pressure	NA
1291	rs849903	T	C	0.2448	0.04359	1.96e-08	exposure	TRUE	reported	Systolic blood pressure	NA
1300	rs2004776	C	T	0.3123	0.05052	6.33e-10	exposure	TRUE	reported	Systolic blood pressure	NA
1479	rs12714415	T	C	-0.3753	0.06083	6.85e-10	exposure	TRUE	reported	Systolic blood pressure	NA
1521	rs1344653	A	G	0.3413	0.04312	2.47e-15	exposure	TRUE	reported	Systolic blood pressure	NA
1583	rs116734066	C	T	-0.4597	0.07485	8.17e-10	exposure	TRUE	reported	Systolic blood pressure	NA
1593	rs1275985	C	T	0.4176	0.04456	7.17e-21	exposure	TRUE	reported	Systolic blood pressure	NA
1634	rs6734118	C	A	-0.3523	0.0524	1.78e-11	exposure	TRUE	reported	Systolic blood pressure	NA
1660	rs6724998	T	C	0.2654	0.04448	2.41e-09	exposure	TRUE	reported	Systolic blood pressure	NA
1692	rs2249105	A	G	-0.3379	0.04466	3.87e-14	exposure	TRUE	reported	Systolic blood pressure	NA
1886	rs1530558	T	C	-0.3827	0.06113	3.87e-10	exposure	TRUE	reported	Systolic blood pressure	NA
1887	rs72942786	A	G	-0.2697	0.04867	3.01e-08	exposure	TRUE	reported	Systolic blood pressure	NA
2026	rs62187752	T	G	-0.4867	0.08444	8.24e-09	exposure	TRUE	reported	Systolic blood pressure	NA
2183	rs268263	T	A	-0.5804	0.05075	2.81e-30	exposure	TRUE	reported	Systolic blood pressure	NA
2485	rs12328930	T	C	0.2515	0.04383	9.56e-09	exposure	TRUE	reported	Systolic blood pressure	NA
2500	rs7591820	G	T	0.2726	0.04657	4.78e-09	exposure	TRUE	reported	Systolic blood pressure	NA
2522	rs7585434	T	C	-0.2464	0.04405	2.24e-08	exposure	TRUE	reported	Systolic blood pressure	NA
2530	rs2159818	A	G	-0.2781	0.04632	1.93e-09	exposure	TRUE	reported	Systolic blood pressure	NA
2568	rs10170010	G	C	0.2575	0.04326	2.64e-09	exposure	TRUE	reported	Systolic blood pressure	NA
2601	rs1250258	C	T	0.3652	0.04927	1.25e-13	exposure	TRUE	reported	Systolic blood pressure	NA
2640	rs2382818	A	T	0.2522	0.04437	1.32e-08	exposure	TRUE	reported	Systolic blood pressure	NA
2690	rs6759206	G	A	-0.2398	0.04322	2.9e-08	exposure	TRUE	reported	Systolic blood pressure	NA
2865	rs904475	G	A	-0.3047	0.0446	8.35e-12	exposure	TRUE	reported	Systolic blood pressure	NA
2929	rs1687318	T	C	0.3348	0.04858	5.51e-12	exposure	TRUE	reported	Systolic blood pressure	NA
3036	rs2643826	C	T	0.3216	0.04357	1.58e-13	exposure	TRUE	reported	Systolic blood pressure	NA
3046	rs66893799	G	A	0.9397	0.1713	4.12e-08	exposure	TRUE	reported	Systolic blood pressure	NA
3164	rs6768542	G	A	-0.3656	0.05941	7.6e-10	exposure	TRUE	reported	Systolic blood pressure	NA
3512	rs35593046	G	T	-0.3298	0.05007	4.51e-11	exposure	TRUE	reported	Systolic blood pressure	NA
3517	rs4141663	C	T	-0.3085	0.04391	2.14e-12	exposure	TRUE	reported	Systolic blood pressure	NA
3599	rs13322269	A	G	-0.2725	0.04523	1.7e-09	exposure	TRUE	reported	Systolic blood pressure	NA
3784	rs9845388	C	T	0.2746	0.04509	1.14e-09	exposure	TRUE	reported	Systolic blood pressure	NA
3846	rs2160458	C	T	-0.3351	0.05616	2.42e-09	exposure	TRUE	reported	Systolic blood pressure	NA
3850	rs1290790	A	T	0.3028	0.04342	3.11e-12	exposure	TRUE	reported	Systolic blood pressure	NA
3920	rs263017	A	G	0.2926	0.04314	1.19e-11	exposure	TRUE	reported	Systolic blood pressure	NA
3928	rs2009285	T	C	0.2587	0.04332	2.34e-09	exposure	TRUE	reported	Systolic blood pressure	NA
3944	rs2610990	A	G	-0.2752	0.04918	2.2e-08	exposure	TRUE	reported	Systolic blood pressure	NA
3948	rs28667801	A	T	0.2557	0.04442	8.63e-09	exposure	TRUE	reported	Systolic blood pressure	NA
3990	rs1487631	A	G	0.278	0.04311	1.12e-10	exposure	TRUE	reported	Systolic blood pressure	NA
4067	rs7665209	T	C	-0.254	0.04314	3.9e-09	exposure	TRUE	reported	Systolic blood pressure	NA
4082	rs871606	T	C	-0.4542	0.07027	1.02e-10	exposure	TRUE	reported	Systolic blood pressure	NA
4092	rs6843293	G	A	0.2745	0.04847	1.47e-08	exposure	TRUE	reported	Systolic blood pressure	NA
4126	rs11099098	G	T	0.7077	0.04763	6.38e-50	exposure	TRUE	reported	Systolic blood pressure	NA
4176	rs72976750	T	C	0.4611	0.06299	2.49e-13	exposure	TRUE	reported	Systolic blood pressure	NA
4200	rs60955950	C	G	-0.2895	0.05084	1.24e-08	exposure	TRUE	reported	Systolic blood pressure	NA
4213	rs1229984	T	C	-1.19	0.1294	3.73e-20	exposure	TRUE	reported	Systolic blood pressure	NA
4236	rs13107325	C	T	-0.6028	0.0818	1.72e-13	exposure	TRUE	reported	Systolic blood pressure	NA
4241	rs12647238	T	G	-0.2454	0.04319	1.33e-08	exposure	TRUE	reported	Systolic blood pressure	NA
4263	rs17033041	A	G	0.4671	0.05521	2.67e-17	exposure	TRUE	reported	Systolic blood pressure	NA
4405	rs12643599	A	G	-0.3114	0.04481	3.67e-12	exposure	TRUE	reported	Systolic blood pressure	NA
4415	rs6819297	G	T	0.2551	0.04656	4.3e-08	exposure	TRUE	reported	Systolic blood pressure	NA
4419	rs12331592	T	C	0.2507	0.04385	1.09e-08	exposure	TRUE	reported	Systolic blood pressure	NA
4576	rs12656497	T	C	-0.6181	0.04392	5.69e-45	exposure	TRUE	reported	Systolic blood pressure	NA
4693	rs62368019	T	C	0.2968	0.04782	5.43e-10	exposure	TRUE	reported	Systolic blood pressure	NA
4863	rs12656974	G	A	0.5449	0.08611	2.5e-10	exposure	TRUE	reported	Systolic blood pressure	NA
4870	rs4704514	C	T	0.2796	0.04865	9.13e-09	exposure	TRUE	reported	Systolic blood pressure	NA
5153	rs13357535	G	A	-0.4145	0.05618	1.62e-13	exposure	TRUE	reported	Systolic blood pressure	NA
5272	rs7716358	T	C	-0.2996	0.05241	1.09e-08	exposure	TRUE	reported	Systolic blood pressure	NA
5313	rs1422279	C	T	0.3947	0.0447	1.04e-18	exposure	TRUE	reported	Systolic blood pressure	NA
5473	rs17677603	A	G	0.3472	0.04465	7.56e-15	exposure	TRUE	reported	Systolic blood pressure	NA
5519	rs4705298	T	C	0.2808	0.04616	1.18e-09	exposure	TRUE	reported	Systolic blood pressure	NA
5592	rs13436194	A	G	-0.3945	0.04352	1.26e-19	exposure	TRUE	reported	Systolic blood pressure	NA
5788	rs17056301	T	C	0.294	0.04964	3.17e-09	exposure	TRUE	reported	Systolic blood pressure	NA
5823	rs6885658	C	T	-0.2798	0.04762	4.21e-09	exposure	TRUE	reported	Systolic blood pressure	NA
5845	rs9349379	A	G	-0.2459	0.04387	2.08e-08	exposure	TRUE	reported	Systolic blood pressure	NA
5851	rs9393831	C	A	0.3005	0.05506	4.85e-08	exposure	TRUE	reported	Systolic blood pressure	NA
5860	rs1077393	A	G	0.3288	0.0431	2.4e-14	exposure	TRUE	reported	Systolic blood pressure	NA
5931	rs7764523	G	A	0.2932	0.04612	2.07e-10	exposure	TRUE	reported	Systolic blood pressure	NA
5941	rs1925148	A	G	0.2395	0.04342	3.47e-08	exposure	TRUE	reported	Systolic blood pressure	NA
5956	rs9476307	A	G	-0.2514	0.04395	1.07e-08	exposure	TRUE	reported	Systolic blood pressure	NA
6115	rs1415859	A	G	0.2844	0.04462	1.85e-10	exposure	TRUE	reported	Systolic blood pressure	NA
6278	rs2971608	T	C	0.3424	0.05226	5.73e-11	exposure	TRUE	reported	Systolic blood pressure	NA
6349	rs3752848	T	C	-0.2777	0.04314	1.21e-10	exposure	TRUE	reported	Systolic blood pressure	NA
6404	rs9385405	G	C	0.4413	0.04336	2.53e-24	exposure	TRUE	reported	Systolic blood pressure	NA
6678	rs4897473	C	T	0.2649	0.04511	4.34e-09	exposure	TRUE	reported	Systolic blood pressure	NA
6690	rs6925118	A	G	-0.3076	0.05515	2.44e-08	exposure	TRUE	reported	Systolic blood pressure	NA
6711	rs17080069	A	G	-0.5777	0.08387	5.64e-12	exposure	TRUE	reported	Systolic blood pressure	NA
6937	rs2221389	T	G	0.3913	0.06157	2.08e-10	exposure	TRUE	reported	Systolic blood pressure	NA
6994	rs9294987	T	C	-0.3105	0.04376	1.3e-12	exposure	TRUE	reported	Systolic blood pressure	NA
6998	rs73033340	A	G	-0.677	0.1231	3.79e-08	exposure	TRUE	reported	Systolic blood pressure	NA
7051	rs12699547	C	T	0.2998	0.04465	1.9e-11	exposure	TRUE	reported	Systolic blood pressure	NA
7094	rs2717334	G	C	0.4419	0.07126	5.61e-10	exposure	TRUE	reported	Systolic blood pressure	NA
7109	rs2071265	C	G	-0.724	0.08345	4.11e-18	exposure	TRUE	reported	Systolic blood pressure	NA
7192	rs10260816	C	G	-0.3482	0.04352	1.24e-15	exposure	TRUE	reported	Systolic blood pressure	NA
7207	rs1167836	T	A	-0.2648	0.04378	1.46e-09	exposure	TRUE	reported	Systolic blood pressure	NA
7342	rs42038	C	T	-0.4383	0.0471	1.34e-20	exposure	TRUE	reported	Systolic blood pressure	NA
7402	rs2392929	T	G	0.8572	0.05403	1.16e-56	exposure	TRUE	reported	Systolic blood pressure	NA
7451	rs1813742	C	T	-0.3175	0.04381	4.31e-13	exposure	TRUE	reported	Systolic blood pressure	NA
7510	rs891511	G	A	-0.3635	0.0472	1.34e-14	exposure	TRUE	reported	Systolic blood pressure	NA
7518	rs17173238	A	G	0.32	0.04778	2.14e-11	exposure	TRUE	reported	Systolic blood pressure	NA
7532	rs4314693	G	T	0.2463	0.04379	1.87e-08	exposure	TRUE	reported	Systolic blood pressure	NA
7552	rs73563812	G	T	-0.3509	0.05088	5.32e-12	exposure	TRUE	reported	Systolic blood pressure	NA
7674	rs11996225	G	T	0.354	0.05693	5.03e-10	exposure	TRUE	reported	Systolic blood pressure	NA
7719	rs2052695	G	A	-0.281	0.04829	5.91e-09	exposure	TRUE	reported	Systolic blood pressure	NA
7756	rs1433965	T	C	-0.3443	0.06036	1.17e-08	exposure	TRUE	reported	Systolic blood pressure	NA
7826	rs58213422	C	G	-0.3752	0.05879	1.75e-10	exposure	TRUE	reported	Systolic blood pressure	NA
7844	rs2935545	G	A	-0.2838	0.0473	1.96e-09	exposure	TRUE	reported	Systolic blood pressure	NA
7928	rs11779998	C	T	0.328	0.05198	2.8e-10	exposure	TRUE	reported	Systolic blood pressure	NA
8074	rs10875448	T	C	0.2949	0.0432	8.72e-12	exposure	TRUE	reported	Systolic blood pressure	NA
8150	rs9773022	T	C	0.2706	0.0433	4.1e-10	exposure	TRUE	reported	Systolic blood pressure	NA
8159	rs10977670	A	C	0.2553	0.04549	1.99e-08	exposure	TRUE	reported	Systolic blood pressure	NA
8185	rs76038906	G	T	0.7451	0.1184	3.12e-10	exposure	TRUE	reported	Systolic blood pressure	NA
8188	rs142378207	G	A	0.3677	0.0634	6.63e-09	exposure	TRUE	reported	Systolic blood pressure	NA
8250	rs10987661	G	A	0.368	0.06407	9.31e-09	exposure	TRUE	reported	Systolic blood pressure	NA
8253	rs56102564	C	T	0.2396	0.04382	4.59e-08	exposure	TRUE	reported	Systolic blood pressure	NA
8261	rs1923403	A	G	-0.4698	0.08117	7.15e-09	exposure	TRUE	reported	Systolic blood pressure	NA
8332	rs12413195	T	C	0.3847	0.05099	4.55e-14	exposure	TRUE	reported	Systolic blood pressure	NA
8402	rs12258967	C	G	-0.6379	0.0471	8.8e-42	exposure	TRUE	reported	Systolic blood pressure	NA
8489	rs72786794	T	C	0.2663	0.04722	1.71e-08	exposure	TRUE	reported	Systolic blood pressure	NA
8533	rs57946343	T	C	-0.5645	0.06024	7.23e-21	exposure	TRUE	reported	Systolic blood pressure	NA
8570	rs11592442	T	A	-0.3041	0.04381	3.9e-12	exposure	TRUE	reported	Systolic blood pressure	NA
8637	rs11000734	T	G	0.4046	0.06337	1.71e-10	exposure	TRUE	reported	Systolic blood pressure	NA
8714	rs142031873	G	T	0.6518	0.1105	3.69e-09	exposure	TRUE	reported	Systolic blood pressure	NA
8816	rs2274224	G	C	-0.4108	0.04344	3.23e-21	exposure	TRUE	reported	Systolic blood pressure	NA
9027	rs11190709	G	A	-0.5798	0.06912	4.94e-17	exposure	TRUE	reported	Systolic blood pressure	NA
9209	rs11191580	T	C	-0.9551	0.08034	1.38e-32	exposure	TRUE	reported	Systolic blood pressure	NA
9334	rs2782980	T	C	-0.4092	0.04798	1.48e-17	exposure	TRUE	reported	Systolic blood pressure	NA
9351	rs11146456	A	G	0.3995	0.06862	5.83e-09	exposure	TRUE	reported	Systolic blood pressure	NA
9352	rs7126805	G	A	-0.2667	0.04828	3.33e-08	exposure	TRUE	reported	Systolic blood pressure	NA
9384	rs569550	T	G	0.5115	0.04448	1.36e-30	exposure	TRUE	reported	Systolic blood pressure	NA
9635	rs61889814	G	A	0.4534	0.05552	3.17e-16	exposure	TRUE	reported	Systolic blood pressure	NA
9728	rs2052692	A	G	0.27	0.04645	6.13e-09	exposure	TRUE	reported	Systolic blood pressure	NA
9836	rs11605215	G	A	0.3513	0.05497	1.64e-10	exposure	TRUE	reported	Systolic blood pressure	NA
9857	rs6485612	C	A	-0.2725	0.04823	1.61e-08	exposure	TRUE	reported	Systolic blood pressure	NA
10120	rs7107356	A	G	-0.3872	0.04308	2.54e-19	exposure	TRUE	reported	Systolic blood pressure	NA
12595	rs7121169	G	A	-0.2726	0.04609	3.32e-09	exposure	TRUE	reported	Systolic blood pressure	NA
12639	rs2306363	G	T	-0.3657	0.05331	6.92e-12	exposure	TRUE	reported	Systolic blood pressure	NA
12784	rs2455569	T	C	-0.5811	0.0489	1.45e-32	exposure	TRUE	reported	Systolic blood pressure	NA
12904	rs1991198	G	A	-0.318	0.0461	5.28e-12	exposure	TRUE	reported	Systolic blood pressure	NA
13125	rs12421055	A	C	0.2933	0.05007	4.71e-09	exposure	TRUE	reported	Systolic blood pressure	NA
13148	rs4936098	A	G	0.4086	0.04526	1.78e-19	exposure	TRUE	reported	Systolic blood pressure	NA
13162	rs11609905	C	T	-0.2921	0.04877	2.1e-09	exposure	TRUE	reported	Systolic blood pressure	NA
13168	rs2638432	G	T	-0.3864	0.05545	3.23e-12	exposure	TRUE	reported	Systolic blood pressure	NA
13174	rs73073676	A	T	-0.364	0.04661	5.74e-15	exposure	TRUE	reported	Systolic blood pressure	NA
13185	rs76573653	T	G	0.6709	0.1119	2.02e-09	exposure	TRUE	reported	Systolic blood pressure	NA
13218	rs7134677	C	T	-0.3261	0.04729	5.39e-12	exposure	TRUE	reported	Systolic blood pressure	NA
13222	rs6539344	G	T	-0.2432	0.04374	2.69e-08	exposure	TRUE	reported	Systolic blood pressure	NA
13384	rs12230074	A	G	-0.7399	0.05778	1.58e-37	exposure	TRUE	reported	Systolic blood pressure	NA
13650	rs10774625	A	G	0.3312	0.04305	1.45e-14	exposure	TRUE	reported	Systolic blood pressure	NA
13791	rs35443	G	C	-0.3424	0.04431	1.1e-14	exposure	TRUE	reported	Systolic blood pressure	NA
13815	rs7961066	A	G	-0.2518	0.0438	8.94e-09	exposure	TRUE	reported	Systolic blood pressure	NA
13848	rs2770928	C	T	0.3853	0.06774	1.29e-08	exposure	TRUE	reported	Systolic blood pressure	NA
13877	rs79231778	G	A	-0.3967	0.06809	5.68e-09	exposure	TRUE	reported	Systolic blood pressure	NA
13902	rs1337985	T	C	0.2535	0.04537	2.31e-08	exposure	TRUE	reported	Systolic blood pressure	NA
13941	rs9549328	C	T	0.3304	0.05141	1.31e-10	exposure	TRUE	reported	Systolic blood pressure	NA
13952	rs7321688	C	A	0.3276	0.0509	1.23e-10	exposure	TRUE	reported	Systolic blood pressure	NA
13994	rs440466	T	C	-0.2824	0.04491	3.19e-10	exposure	TRUE	reported	Systolic blood pressure	NA
13995	rs10146240	G	A	-0.3748	0.06639	1.65e-08	exposure	TRUE	reported	Systolic blood pressure	NA
14005	rs72681698	T	C	-1.303	0.21	5.55e-10	exposure	TRUE	reported	Systolic blood pressure	NA
14026	rs12878516	A	C	-0.28	0.04399	1.95e-10	exposure	TRUE	reported	Systolic blood pressure	NA
14034	rs77694099	G	A	0.4443	0.07096	3.82e-10	exposure	TRUE	reported	Systolic blood pressure	NA
14229	rs78154752	T	G	0.3669	0.05342	6.53e-12	exposure	TRUE	reported	Systolic blood pressure	NA
14310	rs1475130	T	C	-0.262	0.0452	6.76e-09	exposure	TRUE	reported	Systolic blood pressure	NA
14327	rs3736290	C	A	-0.3032	0.04375	4.18e-12	exposure	TRUE	reported	Systolic blood pressure	NA
14444	rs692155	A	G	0.3038	0.04317	1.96e-12	exposure	TRUE	reported	Systolic blood pressure	NA
14533	rs2015637	T	C	-0.4352	0.07197	1.47e-09	exposure	TRUE	reported	Systolic blood pressure	NA
14568	rs74826317	A	G	-0.9086	0.1302	3.03e-12	exposure	TRUE	reported	Systolic blood pressure	NA
14574	rs55868854	A	C	0.4395	0.04837	1.02e-19	exposure	TRUE	reported	Systolic blood pressure	NA
14713	rs2062316	A	G	0.363	0.04347	6.85e-17	exposure	TRUE	reported	Systolic blood pressure	NA
14781	rs4932373	A	C	0.5378	0.04595	1.21e-31	exposure	TRUE	reported	Systolic blood pressure	NA
14805	rs3211995	G	A	-0.4059	0.05923	7.25e-12	exposure	TRUE	reported	Systolic blood pressure	NA
14812	rs11077343	C	A	0.2798	0.04875	9.5e-09	exposure	TRUE	reported	Systolic blood pressure	NA
14833	rs2639784	T	C	0.2644	0.04822	4.16e-08	exposure	TRUE	reported	Systolic blood pressure	NA
14908	rs2112783	G	A	-0.4396	0.05444	6.71e-16	exposure	TRUE	reported	Systolic blood pressure	NA
14952	rs11862355	G	A	-0.2991	0.04929	1.3e-09	exposure	TRUE	reported	Systolic blood pressure	NA
14999	rs2055726	G	A	-0.2407	0.04343	2.98e-08	exposure	TRUE	reported	Systolic blood pressure	NA
15036	rs77870048	C	T	1.009	0.0971	2.77e-25	exposure	TRUE	reported	Systolic blood pressure	NA
15236	rs11641308	T	C	-0.3018	0.04626	6.85e-11	exposure	TRUE	reported	Systolic blood pressure	NA
15514	rs6565100	C	T	-0.2378	0.04324	3.81e-08	exposure	TRUE	reported	Systolic blood pressure	NA
15559	rs4455005	G	A	0.4026	0.04548	8.55e-19	exposure	TRUE	reported	Systolic blood pressure	NA
15676	rs4968214	A	G	0.2757	0.04749	6.46e-09	exposure	TRUE	reported	Systolic blood pressure	NA
15697	rs2111834	G	A	-0.4109	0.06736	1.07e-09	exposure	TRUE	reported	Systolic blood pressure	NA
15705	rs8067545	T	C	-0.2476	0.04323	1.02e-08	exposure	TRUE	reported	Systolic blood pressure	NA
15847	rs2301597	T	C	0.4445	0.0437	2.73e-24	exposure	TRUE	reported	Systolic blood pressure	NA
16267	rs11874	G	A	0.5971	0.06313	3.14e-21	exposure	TRUE	reported	Systolic blood pressure	NA
16690	rs2288276	G	C	-0.3895	0.07101	4.13e-08	exposure	TRUE	reported	Systolic blood pressure	NA
16700	rs1000423	C	T	-0.3915	0.04885	1.12e-15	exposure	TRUE	reported	Systolic blood pressure	NA
16733	rs740698	C	T	0.2829	0.04341	7.14e-11	exposure	TRUE	reported	Systolic blood pressure	NA
16739	rs6504213	T	C	-0.2645	0.04403	1.9e-09	exposure	TRUE	reported	Systolic blood pressure	NA
16807	rs2306526	C	T	0.2747	0.04317	1.97e-10	exposure	TRUE	reported	Systolic blood pressure	NA
16819	rs7227492	T	C	-0.3303	0.05617	4.08e-09	exposure	TRUE	reported	Systolic blood pressure	NA
16860	rs11082394	C	T	-0.326	0.04605	1.45e-12	exposure	TRUE	reported	Systolic blood pressure	NA
16913	rs61148001	C	T	-0.3278	0.05367	1.01e-09	exposure	TRUE	reported	Systolic blood pressure	NA
16931	rs10048404	C	T	-0.2945	0.04464	4.21e-11	exposure	TRUE	reported	Systolic blood pressure	NA
16991	rs7258382	T	C	-0.3722	0.05796	1.35e-10	exposure	TRUE	reported	Systolic blood pressure	NA
17037	rs167479	G	T	-0.5025	0.04312	2.19e-31	exposure	TRUE	reported	Systolic blood pressure	NA
17038	rs1077795	A	G	-0.2704	0.04903	3.48e-08	exposure	TRUE	reported	Systolic blood pressure	NA
17062	rs8100367	T	G	0.3226	0.04433	3.44e-13	exposure	TRUE	reported	Systolic blood pressure	NA
17207	rs11667829	G	A	0.269	0.04641	6.76e-09	exposure	TRUE	reported	Systolic blood pressure	NA
17262	rs479486	G	A	-0.2605	0.04327	1.75e-09	exposure	TRUE	reported	Systolic blood pressure	NA
17275	rs73046792	G	A	-0.4835	0.05824	1.03e-16	exposure	TRUE	reported	Systolic blood pressure	NA
17303	rs2423514	A	G	-0.2793	0.0432	1.02e-10	exposure	TRUE	reported	Systolic blood pressure	NA
17321	rs1887320	G	A	0.359	0.04324	1.02e-16	exposure	TRUE	reported	Systolic blood pressure	NA
17346	rs1407256	A	G	0.342	0.06198	3.43e-08	exposure	TRUE	reported	Systolic blood pressure	NA
17356	rs78473917	T	C	-0.3813	0.06059	3.11e-10	exposure	TRUE	reported	Systolic blood pressure	NA
17449	rs11906149	G	C	0.5072	0.0671	4.09e-14	exposure	TRUE	reported	Systolic blood pressure	NA
17495	rs6062533	G	A	-0.3172	0.05118	5.73e-10	exposure	TRUE	reported	Systolic blood pressure	NA
17518	rs137923903	C	T	-1.263	0.1905	3.4e-11	exposure	TRUE	reported	Systolic blood pressure	NA
