# Supplementary material for: Genetic prediction of the relationship between metabolic syndrome and colorectal cancer risk: a Mendelian randomization study
Source: Diabetol Metab Syndr. 2024 May 22;16:109. doi: 10.1186/s13098-024-01351-7 (PMC11110320; doi:10.1186/s13098-024-01351-7)
Supplement: Supplementary file 1 — Supplementary Material 1. [file 13098_2024_1351_MOESM1_ESM.zip › New folder/Supplemental Data S14.xlsx]

## Sheet: Supplemental Data S14
Supplemental Data S14. In the diagnostic component (SBP) of the preliminary analysis, SNPs strongly correlated with CRC.
	SNP	chr	pos	beta.outcome	se.outcome	samplesize.outcome	pval.outcome	eaf.outcome	effect_allele.outcome	other_allele.outcome	outcome	mr_keep.outcome
1	rs145339349	1	115831202	0.0432032	0.069517	26554	0.534286	0.0176516	A	G	Colorectal cancer	TRUE
2	rs7585434	2	177518748	-0.0163973	0.0182022	26554	0.367672	0.580002	C	T	Colorectal cancer	TRUE
3	rs1250258	2	216300185	0.00558516	0.020725	26554	0.787553	0.740726	T	C	Colorectal cancer	TRUE
4	rs2159818	2	191532789	0.00854483	0.0196522	26554	0.663705	0.300924	G	A	Colorectal cancer	TRUE
5	rs66893799	3	27617913	-0.127074	0.0745975	26554	0.088483	0.0158068	A	G	Colorectal cancer	TRUE
6	rs488834	1	10767902	-0.00748574	0.0217197	26554	0.730357	0.763519	T	C	Colorectal cancer	TRUE
7	rs12567119	1	11883531	0.0219087	0.0249182	26554	0.379279	0.154083	T	C	Colorectal cancer	TRUE
8	rs839758	1	43862158	-0.00108566	0.0180828	26554	0.952125	0.450258	G	A	Colorectal cancer	TRUE
9	rs116734066	2	25262928	-0.0421768	0.031875	26554	0.185771	0.0921005	T	C	Colorectal cancer	TRUE
10	rs871606	4	54799245	0.0258599	0.0298674	26554	0.386588	0.10703	C	T	Colorectal cancer	TRUE
11	rs2717334	7	19057996	0.0404509	0.0299284	26554	0.176507	0.102359	C	G	Colorectal cancer	TRUE
12	rs11779998	8	120403627	0.00447233	0.0217349	26554	0.836972	0.22049	T	C	Colorectal cancer	TRUE
13	rs9349379	6	12903957	0.0363008	0.0190264	26554	0.0564014	0.402197	G	A	Colorectal cancer	TRUE
14	rs12328930	2	175079125	-0.0073879	0.0181428	26554	0.683855	0.426301	C	T	Colorectal cancer	TRUE
15	rs1687318	3	14891798	-0.00274726	0.0202336	26554	0.891997	0.725206	C	T	Colorectal cancer	TRUE
16	rs1229984	4	100239319	0.0611552	0.0487256	26554	0.209445	0.953155	C	T	Colorectal cancer	TRUE
17	rs13107325	4	103188709	-0.0285838	0.0352175	26554	0.417	0.0804575	T	C	Colorectal cancer	TRUE
18	rs9476307	6	57749349	0.0145696	0.0187269	26554	0.436567	0.412322	G	A	Colorectal cancer	TRUE
19	rs2009285	4	14884329	0.0262913	0.0180911	26554	0.146147	0.496255	C	T	Colorectal cancer	TRUE
20	rs6843293	4	77392092	-0.00418429	0.0204416	26554	0.837811	0.730162	A	G	Colorectal cancer	TRUE
21	rs10977670	9	9343174	-0.0102623	0.0188484	26554	0.586122	0.646464	C	A	Colorectal cancer	TRUE
22	rs35443	12	115552878	-0.0230053	0.0184806	26554	0.213192	0.389494	C	G	Colorectal cancer	TRUE
23	rs61889814	11	10276068	0.000530314	0.0228956	26554	0.981521	0.190344	A	G	Colorectal cancer	TRUE
24	rs11000734	10	75419663	-0.019838	0.0253034	26554	0.433037	0.151074	G	T	Colorectal cancer	TRUE
25	rs11190709	10	102552663	-0.0200322	0.0280888	26554	0.475738	0.885403	A	G	Colorectal cancer	TRUE
26	rs72786794	10	32105718	-0.0023555	0.0197629	26554	0.905127	0.290369	C	T	Colorectal cancer	TRUE
27	rs2306363	11	65405600	0.0118352	0.0224684	26554	0.598369	0.202137	T	G	Colorectal cancer	TRUE
28	rs1991198	11	107090234	0.0370155	0.0190083	26554	0.0514956	0.339388	A	G	Colorectal cancer	TRUE
29	rs12413195	10	18470329	0.0185669	0.021351	26554	0.384518	0.230819	C	T	Colorectal cancer	TRUE
30	rs11146456	10	134477720	-0.00178161	0.0297416	26554	0.952233	0.103708	G	A	Colorectal cancer	TRUE
31	rs57946343	10	63499951	-0.061207	0.0254117	26554	0.0160133	0.147727	C	T	Colorectal cancer	TRUE
32	rs77870048	16	69965021	-0.0252076	0.0531848	26554	0.635527	0.0494245	T	C	Colorectal cancer	TRUE
33	rs11862355	16	60644510	-0.00918783	0.0206395	26554	0.656206	0.261443	A	G	Colorectal cancer	TRUE
34	rs8067545	17	19912710	-0.0025047	0.0181789	26554	0.890414	0.512581	C	T	Colorectal cancer	TRUE
35	rs11082394	18	42071225	0.0208799	0.0191137	26554	0.274654	0.330209	T	C	Colorectal cancer	TRUE
36	rs2306526	17	76798362	0.000812587	0.0180623	26554	0.964117	0.537433	T	C	Colorectal cancer	TRUE
37	rs61148001	18	48133241	0.00894258	0.0219171	26554	0.683262	0.216057	T	C	Colorectal cancer	TRUE
38	rs1407256	20	31213647	0.0335436	0.0253893	26554	0.186444	0.15016	G	A	Colorectal cancer	TRUE
39	rs73046792	19	49605705	0.0118838	0.0262144	26554	0.650309	0.157555	A	G	Colorectal cancer	TRUE
40	rs11874	17	45017193	-0.0050239	0.0281889	26554	0.858548	0.12029	A	G	Colorectal cancer	TRUE
41	rs7134677	12	54441498	0.0157377	0.0201142	26554	0.433969	0.288895	T	C	Colorectal cancer	TRUE
42	rs3211995	16	2089006	-0.0468064	0.0257618	26554	0.0692341	0.168996	A	G	Colorectal cancer	TRUE
43	rs6504213	17	62381714	0.00939584	0.0185472	26554	0.612442	0.585471	C	T	Colorectal cancer	TRUE
44	rs8100367	19	31864980	0.0082669	0.0185004	26554	0.654983	0.386856	G	T	Colorectal cancer	TRUE
45	rs11077343	16	3536999	0.000328208	0.020496	26554	0.987224	0.728677	A	C	Colorectal cancer	TRUE
46	rs2055726	16	65284815	-0.0104539	0.0183471	26554	0.568825	0.552191	A	G	Colorectal cancer	TRUE
47	rs35479618	1	153662423	-0.0178092	0.0946951	26554	0.850823	0.0134865	A	G	Colorectal cancer	TRUE
48	rs4639796	1	197126649	0.00276189	0.0251298	26554	0.912485	0.158616	A	G	Colorectal cancer	TRUE
49	rs12755444	1	59681252	-0.011608	0.0203812	26554	0.568987	0.268134	G	A	Colorectal cancer	TRUE
50	rs1344653	2	19730845	-0.0197889	0.017923	26554	0.269546	0.508068	G	A	Colorectal cancer	TRUE
51	rs1275985	2	26911745	-6.89e-05	0.0185564	26554	0.997036	0.618967	T	C	Colorectal cancer	TRUE
52	rs10170010	2	203723500	-0.0254252	0.0180523	26554	0.159006	0.453434	C	G	Colorectal cancer	TRUE
53	rs72942786	2	159525960	-0.0244819	0.020179	26554	0.225039	0.278952	G	A	Colorectal cancer	TRUE
54	rs17056301	5	158271680	0.0136191	0.0204415	26554	0.505251	0.271971	C	T	Colorectal cancer	TRUE
55	rs4705298	5	148335243	-0.0131316	0.0194297	26554	0.499136	0.322519	C	T	Colorectal cancer	TRUE
56	rs9393831	6	27588727	0.0185781	0.0225	26554	0.408977	0.202303	A	C	Colorectal cancer	TRUE
57	rs2935545	8	101675872	0.0101814	0.0196053	26554	0.603537	0.304931	A	G	Colorectal cancer	TRUE
58	rs12699547	7	2015970	-0.0317948	0.0186868	26554	0.0888567	0.368304	T	C	Colorectal cancer	TRUE
59	rs4897473	6	131215271	0.0154038	0.0188253	26554	0.413217	0.352753	T	C	Colorectal cancer	TRUE
60	rs4314693	8	10258932	0.0182955	0.0181128	26554	0.312455	0.55044	T	G	Colorectal cancer	TRUE
61	rs1925148	6	56095672	-0.0123401	0.018216	26554	0.498131	0.546637	G	A	Colorectal cancer	TRUE
62	rs17677603	5	127857493	-0.0348581	0.0186184	26554	0.0611744	0.371347	G	A	Colorectal cancer	TRUE
63	rs17080069	6	150989698	0.0331202	0.0357197	26554	0.353809	0.0673679	G	A	Colorectal cancer	TRUE
64	rs9385405	6	127106997	0.0187472	0.0195141	26554	0.336704	0.44806	C	G	Colorectal cancer	TRUE
65	rs2382818	2	219155907	-0.0381748	0.0188814	26554	0.0431956	0.414276	T	A	Colorectal cancer	TRUE
66	rs17033041	4	156391307	0.00802232	0.0238441	26554	0.736533	0.189813	G	A	Colorectal cancer	TRUE
67	rs7665209	4	48814687	-0.00825646	0.0180326	26554	0.64705	0.518015	C	T	Colorectal cancer	TRUE
68	rs42038	7	92243719	0.0203233	0.0198618	26554	0.306196	0.317415	T	C	Colorectal cancer	TRUE
69	rs7126805	11	828916	-0.00310192	0.0201207	26554	0.877479	0.711685	A	G	Colorectal cancer	TRUE
70	rs7321688	13	115000365	-0.00231711	0.0212555	26554	0.913193	0.231052	A	C	Colorectal cancer	TRUE
71	rs77694099	14	73398446	0.0245681	0.0303358	26554	0.418014	0.102522	A	G	Colorectal cancer	TRUE
72	rs11592442	10	64533904	-0.000981421	0.0182472	26554	0.957107	0.423844	A	T	Colorectal cancer	TRUE
73	rs569550	11	1887068	0.000471966	0.0193128	26554	0.980503	0.400224	G	T	Colorectal cancer	TRUE
74	rs12421055	11	122528352	-0.000279976	0.0210444	26554	0.989385	0.250528	C	A	Colorectal cancer	TRUE
75	rs79231778	13	27868251	0.00176102	0.0278216	26554	0.94953	0.12066	A	G	Colorectal cancer	TRUE
76	rs76038906	9	113250200	-0.0686387	0.0488319	26554	0.15984	0.0372978	T	G	Colorectal cancer	TRUE
77	rs6539344	12	79659040	-0.0246848	0.019052	26554	0.195095	0.595322	T	G	Colorectal cancer	TRUE
78	rs12230074	12	90090867	-0.0127991	0.0245131	26554	0.601577	0.167444	G	A	Colorectal cancer	TRUE
79	rs56102564	9	139518457	-0.0283592	0.0183402	26554	0.122035	0.576367	T	C	Colorectal cancer	TRUE
80	rs17173238	7	151406220	-0.0197622	0.0208013	26554	0.342087	0.289583	G	A	Colorectal cancer	TRUE
81	rs740698	17	60767151	-0.010433	0.0198168	26554	0.59856	0.572399	T	C	Colorectal cancer	TRUE
82	rs167479	19	11526765	0.00733357	0.0216004	26554	0.734225	0.485499	T	G	Colorectal cancer	TRUE
83	rs2301597	17	43173273	0.00711476	0.0181861	26554	0.695634	0.571235	C	T	Colorectal cancer	TRUE
84	rs6062533	20	62429101	-0.00603701	0.0213465	26554	0.777322	0.249057	A	G	Colorectal cancer	TRUE
85	rs55868854	15	75035503	0.0154588	0.0202804	26554	0.445909	0.713594	C	A	Colorectal cancer	TRUE
86	rs2423514	20	10693337	0.0155354	0.0181264	26554	0.391411	0.450973	G	A	Colorectal cancer	TRUE
87	rs1000423	17	59475642	0.0392193	0.0204695	26554	0.0553669	0.721163	T	C	Colorectal cancer	TRUE
88	rs4455005	17	1958536	0.0279018	0.0191895	26554	0.145942	0.644769	A	G	Colorectal cancer	TRUE
89	rs7258382	19	7262569	-0.0206621	0.024847	26554	0.40565	0.161347	C	T	Colorectal cancer	TRUE
90	rs1062090	1	1683900	0.0016139	0.0186187	26554	0.930925	0.488889	A	G	Colorectal cancer	TRUE
91	rs263017	3	183503017	0.006474	0.0182185	26554	0.722326	0.528153	G	A	Colorectal cancer	TRUE
92	rs2160458	3	168707700	0.0181566	0.0232274	26554	0.434398	0.811747	T	C	Colorectal cancer	TRUE
93	rs1290790	3	169091569	-0.00774275	0.0181447	26554	0.669581	0.459303	T	A	Colorectal cancer	TRUE
94	rs268263	2	164954174	0.00816787	0.0207184	26554	0.693408	0.742452	A	T	Colorectal cancer	TRUE
95	rs7591820	2	177028144	-0.0205169	0.0192829	26554	0.287331	0.314993	T	G	Colorectal cancer	TRUE
96	rs13322269	3	134087144	-0.0219677	0.0191449	26554	0.251199	0.648587	G	A	Colorectal cancer	TRUE
97	rs12714415	2	651430	-0.0329264	0.0245025	26554	0.179013	0.170271	C	T	Colorectal cancer	TRUE
98	rs2249105	2	65287896	-0.0072044	0.0185543	26554	0.697803	0.383194	G	A	Colorectal cancer	TRUE
99	rs6724998	2	56196423	0.0178176	0.0185016	26554	0.33553	0.609791	C	T	Colorectal cancer	TRUE
100	rs7546825	1	67101802	0.0148053	0.0180583	26554	0.412295	0.442977	G	A	Colorectal cancer	TRUE
101	rs12647238	4	144062657	0.00982457	0.0181977	26554	0.589279	0.484795	G	T	Colorectal cancer	TRUE
102	rs60955950	4	89756393	0.0575346	0.0222499	26554	0.00971449	0.243799	G	C	Colorectal cancer	TRUE
103	rs12643599	4	156639846	0.0294276	0.0186019	26554	0.113657	0.369511	G	A	Colorectal cancer	TRUE
104	rs11996225	8	51912127	0.0220109	0.0233959	26554	0.346808	0.180236	T	G	Colorectal cancer	TRUE
105	rs891511	7	150704843	-0.0135041	0.0199417	26554	0.498291	0.337261	A	G	Colorectal cancer	TRUE
106	rs12656974	5	61928793	-0.0219902	0.0355802	26554	0.536544	0.0718803	A	G	Colorectal cancer	TRUE
107	rs1415859	6	79794858	-0.0192099	0.0187846	26554	0.30648	0.384395	G	A	Colorectal cancer	TRUE
108	rs4704514	5	77820081	0.00106367	0.0200844	26554	0.957764	0.279023	T	C	Colorectal cancer	TRUE
109	rs11099098	4	81169912	-0.0126763	0.0202103	26554	0.530517	0.293885	T	G	Colorectal cancer	TRUE
110	rs142031873	10	89661223	0.0242852	0.0469106	26554	0.604674	0.0390242	T	G	Colorectal cancer	TRUE
111	rs7107356	11	47676170	0.0212454	0.0179658	26554	0.236988	0.517315	G	A	Colorectal cancer	TRUE
112	rs3736290	15	40321351	0.00290202	0.01835	26554	0.87434	0.53666	A	C	Colorectal cancer	TRUE
113	rs692155	15	41407061	-0.0165008	0.0180571	26554	0.360814	0.481639	G	A	Colorectal cancer	TRUE
114	rs12878516	14	53394444	-0.0126494	0.0183864	26554	0.491469	0.592758	C	A	Colorectal cancer	TRUE
115	rs440466	14	23874117	-0.0174771	0.0186235	26554	0.348017	0.378606	C	T	Colorectal cancer	TRUE
116	rs4936098	11	130280667	0.0123366	0.0191452	26554	0.519337	0.641687	G	A	Colorectal cancer	TRUE
117	rs2638432	12	19987134	0.025532	0.0227678	26554	0.262114	0.192215	T	G	Colorectal cancer	TRUE
118	rs1337985	13	73134912	0.00601634	0.0187195	26554	0.747913	0.364627	C	T	Colorectal cancer	TRUE
119	rs2052695	8	64779731	0.0246441	0.0201445	26554	0.221192	0.290888	A	G	Colorectal cancer	TRUE
120	rs2782980	10	115781527	-0.014559	0.0202346	26554	0.471827	0.701192	C	T	Colorectal cancer	TRUE
121	rs1923403	10	4160744	-0.0704433	0.0317804	26554	0.0266532	0.91169	G	A	Colorectal cancer	TRUE
122	rs11605215	11	30443248	-0.0146493	0.0226432	26554	0.517656	0.204304	A	G	Colorectal cancer	TRUE
123	rs7227492	18	772064	-0.0139204	0.023465	26554	0.55302	0.183478	C	T	Colorectal cancer	TRUE
124	rs11667829	19	45739675	0.00931	0.0210525	26554	0.658324	0.326979	A	G	Colorectal cancer	TRUE
125	rs479486	19	49229323	0.0324407	0.0186235	26554	0.0815211	0.51724	A	G	Colorectal cancer	TRUE
126	rs1077795	19	17222584	0.0159322	0.0209889	26554	0.447808	0.259489	G	A	Colorectal cancer	TRUE
127	rs4932373	15	91429287	-0.00344782	0.0193341	26554	0.858465	0.336642	C	A	Colorectal cancer	TRUE
128	rs78154752	14	98596553	0.0136901	0.0223816	26554	0.540758	0.203838	G	T	Colorectal cancer	TRUE
129	rs2004776	1	230848702	-0.00326667	0.0209583	26554	0.876139	0.241179	T	C	Colorectal cancer	TRUE
130	rs2493296	1	3327032	0.030136	0.0254108	26554	0.235642	0.149495	T	C	Colorectal cancer	TRUE
131	rs2792780	1	56757450	0.0340413	0.0179884	26554	0.0584373	0.564554	A	C	Colorectal cancer	TRUE
132	rs4141663	3	124551967	-0.00781267	0.0184035	26554	0.671186	0.43166	T	C	Colorectal cancer	TRUE
133	rs1530558	2	135755616	-0.00731857	0.0263142	26554	0.780919	0.193588	C	T	Colorectal cancer	TRUE
134	rs1487631	4	38395949	-0.00363911	0.0179967	26554	0.839752	0.509243	G	A	Colorectal cancer	TRUE
135	rs10776752	1	113044328	0.00653531	0.0357405	26554	0.854912	0.0715524	T	G	Colorectal cancer	TRUE
136	rs849903	1	228137659	0.0249379	0.0180929	26554	0.168104	0.521774	C	T	Colorectal cancer	TRUE
137	rs9294987	6	169720237	0.0143488	0.0183238	26554	0.43359	0.502164	C	T	Colorectal cancer	TRUE
138	rs2971608	6	97039757	-0.0289422	0.0224098	26554	0.19653	0.230239	C	T	Colorectal cancer	TRUE
139	rs1813742	7	131006229	-0.00330321	0.0185928	26554	0.858989	0.57046	T	C	Colorectal cancer	TRUE
140	rs10260816	7	46010100	0.0272454	0.0183478	26554	0.137558	0.447222	G	C	Colorectal cancer	TRUE
141	rs1077393	6	31610529	-0.00669232	0.0179665	26554	0.709529	0.501761	G	A	Colorectal cancer	TRUE
142	rs7764523	6	43349795	0.00620412	0.0190992	26554	0.745305	0.334811	A	G	Colorectal cancer	TRUE
143	rs2643826	3	27562988	-0.0269503	0.018317	26554	0.141203	0.441753	T	C	Colorectal cancer	TRUE
144	rs6925118	6	143165488	-0.0301058	0.0229474	26554	0.189537	0.193187	G	A	Colorectal cancer	TRUE
145	rs2071265	7	27238691	-0.0244525	0.0346055	26554	0.47981	0.924218	G	C	Colorectal cancer	TRUE
146	rs12656497	5	32831939	0.0234349	0.0182876	26554	0.200031	0.59275	C	T	Colorectal cancer	TRUE
147	rs62368019	5	33167655	0.0081246	0.0200696	26554	0.68561	0.278854	C	T	Colorectal cancer	TRUE
148	rs1433965	8	77633344	-0.0348414	0.0251468	26554	0.165893	0.155461	C	T	Colorectal cancer	TRUE
149	rs76573653	12	49380073	-0.0109748	0.0544083	26554	0.840142	0.0371876	G	T	Colorectal cancer	TRUE
150	rs10875448	8	141083615	-0.044463	0.0183344	26554	0.0153038	0.531088	C	T	Colorectal cancer	TRUE
151	rs2274224	10	96039597	0.0215711	0.0180571	26554	0.232243	0.454877	C	G	Colorectal cancer	TRUE
152	rs142378207	9	127825168	0.0137075	0.0268564	26554	0.609771	0.131224	A	G	Colorectal cancer	TRUE
153	rs72681698	14	51207741	-0.106465	0.120309	26554	0.376198	0.00773434	C	T	Colorectal cancer	TRUE
154	rs9549328	13	113636156	-0.0433846	0.0217063	26554	0.0456394	0.230594	T	C	Colorectal cancer	TRUE
155	rs2770928	13	21562832	-0.0347757	0.0283083	26554	0.219273	0.881711	T	C	Colorectal cancer	TRUE
156	rs10146240	14	35996987	-0.00659107	0.0273806	26554	0.809772	0.125682	A	G	Colorectal cancer	TRUE
157	rs12258967	10	18727959	0.00593048	0.0201649	26554	0.768683	0.311716	G	C	Colorectal cancer	TRUE
158	rs78473917	20	47420709	-0.0134382	0.0251582	26554	0.593238	0.150355	C	T	Colorectal cancer	TRUE
159	rs10048404	18	54578482	-0.0135746	0.019712	26554	0.491047	0.380061	T	C	Colorectal cancer	TRUE
160	rs11906149	20	57744869	-0.00476709	0.0284159	26554	0.866771	0.124901	C	G	Colorectal cancer	TRUE
161	rs1887320	20	10965998	0.00297998	0.018114	26554	0.869327	0.458885	A	G	Colorectal cancer	TRUE
162	rs2639784	16	21083772	0.0237242	0.0201127	26554	0.238175	0.275416	C	T	Colorectal cancer	TRUE
163	rs2111834	17	7657123	0.0310005	0.0290728	26554	0.286285	0.125216	A	G	Colorectal cancer	TRUE
164	rs6768542	3	41865474	0.0227243	0.0240973	26554	0.34567	0.170728	A	G	Colorectal cancer	TRUE
165	rs904475	3	11535417	-0.00628702	0.0186683	26554	0.736287	0.620357	A	G	Colorectal cancer	TRUE
166	rs35593046	3	53553923	-0.00548316	0.0210956	26554	0.794926	0.265458	T	G	Colorectal cancer	TRUE
167	rs28667801	4	26785356	0.00955928	0.018782	26554	0.61078	0.400553	T	A	Colorectal cancer	TRUE
168	rs9845388	3	158137884	0.00140035	0.0189052	26554	0.940953	0.349818	T	C	Colorectal cancer	TRUE
169	rs6734118	2	37559355	0.0127989	0.0221373	26554	0.563155	0.216784	A	C	Colorectal cancer	TRUE
170	rs10493818	1	89333557	-0.0350445	0.0186614	26554	0.0603921	0.36448	T	C	Colorectal cancer	TRUE
171	rs6759206	2	236778979	-0.0212903	0.0189111	26554	0.260245	0.477048	A	G	Colorectal cancer	TRUE
172	rs6680638	1	42559739	0.0134674	0.0180046	26554	0.454462	0.491181	T	C	Colorectal cancer	TRUE
173	rs72976750	4	86725684	0.0136043	0.0267816	26554	0.611474	0.128272	C	T	Colorectal cancer	TRUE
174	rs2221389	6	159719183	0.0285306	0.0267017	26554	0.285298	0.867533	G	T	Colorectal cancer	TRUE
175	rs73033340	7	1195692	-0.0349711	0.0640234	26554	0.584911	0.0334803	G	A	Colorectal cancer	TRUE
176	rs6819297	4	157031395	-0.0196882	0.0196089	26554	0.315357	0.304952	T	G	Colorectal cancer	TRUE
177	rs12331592	4	169708457	-0.000426435	0.0184708	26554	0.981581	0.414368	C	T	Colorectal cancer	TRUE
178	rs7716358	5	108183297	0.0190877	0.0222456	26554	0.390869	0.224232	C	T	Colorectal cancer	TRUE
179	rs62187752	2	162709033	0.0225696	0.0344843	26554	0.512798	0.0763526	G	T	Colorectal cancer	TRUE
180	rs2610990	4	18008232	-0.0263724	0.0208524	26554	0.205973	0.748085	G	A	Colorectal cancer	TRUE
181	rs3752848	6	117923599	-0.00719782	0.0180223	26554	0.689611	0.503068	C	T	Colorectal cancer	TRUE
182	rs2392929	7	106414069	0.0494511	0.0232617	26554	0.0335151	0.199393	G	T	Colorectal cancer	TRUE
183	rs13436194	5	157803588	0.00182301	0.0181357	26554	0.919931	0.456091	G	A	Colorectal cancer	TRUE
184	rs1422279	5	122470209	0.00345743	0.0185041	26554	0.851781	0.384963	T	C	Colorectal cancer	TRUE
185	rs13357535	5	87405162	0.0127401	0.0230687	26554	0.580766	0.202129	A	G	Colorectal cancer	TRUE
186	rs73563812	8	25900405	-0.0334708	0.0213789	26554	0.117442	0.230143	T	G	Colorectal cancer	TRUE
187	rs58213422	8	81408555	0.0361117	0.0241482	26554	0.134806	0.171323	G	C	Colorectal cancer	TRUE
188	rs1167836	7	75168900	0.00840481	0.0185702	26554	0.65084	0.563805	A	T	Colorectal cancer	TRUE
189	rs11191580	10	104906211	0.0510078	0.0310301	26554	0.100214	0.0934838	C	T	Colorectal cancer	TRUE
190	rs2455569	11	100585807	0.0375569	0.0202889	26554	0.0641549	0.724617	C	T	Colorectal cancer	TRUE
191	rs9773022	8	144059713	-0.00836066	0.018844	26554	0.657276	0.449245	C	T	Colorectal cancer	TRUE
192	rs10987661	9	130238191	0.0238867	0.0275157	26554	0.385333	0.122891	A	G	Colorectal cancer	TRUE
193	rs6485612	11	45330686	0.0267158	0.019671	26554	0.174422	0.303744	A	C	Colorectal cancer	TRUE
194	rs6885658	5	173307137	0.0236837	0.0195955	26554	0.226804	0.298889	T	C	Colorectal cancer	TRUE
195	rs7121169	11	57452543	0.0301613	0.0192991	26554	0.118091	0.31964	A	G	Colorectal cancer	TRUE
196	rs10774625	12	111910219	0.0820964	0.0183608	26554	7.77e-06	0.499363	G	A	Colorectal cancer	TRUE
197	rs7961066	12	115930488	0.0547261	0.0180956	26554	0.00249224	0.556613	G	A	Colorectal cancer	TRUE
198	rs11609905	12	12656760	-0.0133008	0.0203369	26554	0.513096	0.266633	T	C	Colorectal cancer	TRUE
199	rs2052692	11	10667641	0.0260787	0.0191355	26554	0.172931	0.670266	G	A	Colorectal cancer	TRUE
200	rs2015637	15	48716853	0.037553	0.0297102	26554	0.206239	0.102913	C	T	Colorectal cancer	TRUE
201	rs1475130	14	100225144	-0.000113807	0.0193822	26554	0.995315	0.669802	C	T	Colorectal cancer	TRUE
202	rs2062316	15	81010249	0.00995694	0.0181028	26554	0.582304	0.442885	G	A	Colorectal cancer	TRUE
203	rs73073676	12	20351276	0.0364077	0.0202448	26554	0.0721191	0.315178	T	A	Colorectal cancer	TRUE
204	rs137923903	21	44829595	-0.0611619	0.0870142	26554	0.482121	0.0139865	T	C	Colorectal cancer	TRUE
205	rs2288276	17	46670422	-0.0396133	0.0288254	26554	0.169365	0.892031	C	G	Colorectal cancer	TRUE
206	rs11641308	16	75312023	-0.0186345	0.0198401	26554	0.347611	0.638681	C	T	Colorectal cancer	TRUE
207	rs2112783	16	24812512	-0.0274113	0.0227857	26554	0.228974	0.192184	A	G	Colorectal cancer	TRUE
208	rs74826317	15	69707451	0.036118	0.104982	26554	0.730818	0.0233749	G	A	Colorectal cancer	TRUE
209	rs6565100	16	83043318	-0.0281269	0.0180256	26554	0.118668	0.505717	T	C	Colorectal cancer	TRUE
210	rs4968214	17	7477477	0.00606546	0.0198098	26554	0.759464	0.705196	G	A	Colorectal cancer	TRUE
