# Supplementary material for: Genetic prediction of the relationship between metabolic syndrome and colorectal cancer risk: a Mendelian randomization study
Source: Diabetol Metab Syndr. 2024 May 22;16:109. doi: 10.1186/s13098-024-01351-7 (PMC11110320; doi:10.1186/s13098-024-01351-7)
Supplement: Supplementary file 1 — Supplementary Material 1. [file 13098_2024_1351_MOESM1_ESM.zip › New folder/Supplemental Data S15.xlsx]

## Sheet: Supplemental Data S15
Supplemental Data S15. In the diagnostic component (SBP) of the replication analysis, SNPs strongly correlated with CRC.
	SNP	chr	pos	beta.outcome	se.outcome	samplesize.outcome	pval.outcome	eaf.outcome	effect_allele.outcome	other_allele.outcome	outcome	mr_keep.outcome
1	rs12656497	5	32831939	-0.0048989	0.019688	23691	0.80349	0.595226	C	T	Colorectal cancer	TRUE
2	rs2770928	13	21562832	0.038126	0.029393	23691	0.19458	0.878472	T	C	Colorectal cancer	TRUE
3	rs2639784	16	21083772	-0.0026256	0.021677	23691	0.90359	0.277513	C	T	Colorectal cancer	TRUE
4	rs9773022	8	144059713	0.0071868	0.020158	23691	0.72145	0.442634	C	T	Colorectal cancer	TRUE
5	rs7121169	11	57452543	0.022786	0.020838	23691	0.27419	0.323646	A	G	Colorectal cancer	TRUE
6	rs7121169	11	57452543	0.083964	0.10582	23691	0.42751	0.0106106	C	G	Colorectal cancer	TRUE
7	rs569550	11	1887068	0.022475	0.019841	23691	0.25734	0.396902	G	T	Colorectal cancer	TRUE
8	rs8067545	17	19912710	0.0095873	0.019511	23691	0.623171	0.514436	C	T	Colorectal cancer	TRUE
9	rs11641308	16	75312023	-0.013277	0.020996	23691	0.52715	0.644666	C	T	Colorectal cancer	TRUE
10	rs2288276	17	46670422	-0.069888	0.030853	23691	0.0235017	0.890106	C	G	Colorectal cancer	TRUE
11	rs1000423	17	59475642	0.00085698	0.021678	23691	0.96847	0.718036	T	C	Colorectal cancer	TRUE
12	rs2062316	15	81010249	-0.041706	0.019649	23691	0.0337909	0.447427	G	A	Colorectal cancer	TRUE
13	rs56102564	9	139518457	0.015485	0.01958	23691	0.42903	0.574905	T	C	Colorectal cancer	TRUE
14	rs78154752	14	98596553	0.034322	0.024391	23691	0.15939	0.20301	G	T	Colorectal cancer	TRUE
15	rs3736290	15	40321351	-0.0091688	0.019525	23691	0.63864	0.531425	A	C	Colorectal cancer	TRUE
16	rs692155	15	41407061	-0.033065	0.019921	23691	0.0969483	0.476067	G	A	Colorectal cancer	TRUE
17	rs61148001	18	48133241	-0.0053828	0.023882	23691	0.82167	0.209031	T	C	Colorectal cancer	TRUE
18	rs904475	3	11535417	-0.0031556	0.019925	23691	0.87416	0.623106	A	G	Colorectal cancer	TRUE
19	rs13322269	3	134087144	0.0021565	0.021055	23691	0.91842	0.643768	G	A	Colorectal cancer	TRUE
20	rs2009285	4	14884329	0.02679	0.019453	23691	0.16846	0.494217	C	T	Colorectal cancer	TRUE
21	rs6680638	1	42559739	-0.00044821	0.019381	23691	0.98155	0.48835	T	C	Colorectal cancer	TRUE
22	rs7546825	1	67101802	0.0076665	0.019372	23691	0.69228	0.444766	G	A	Colorectal cancer	TRUE
23	rs13107325	4	103188709	0.015674	0.036544	23691	0.66799	0.0774957	T	C	Colorectal cancer	TRUE
24	rs1062090	1	1683900	-0.017492	0.01953	23691	0.37045	0.489025	A	G	Colorectal cancer	TRUE
25	rs17677603	5	127857493	-0.014477	0.019998	23691	0.46911	0.371048	G	A	Colorectal cancer	TRUE
26	rs1923403	10	4160744	-0.0094628	0.035496	23691	0.78978	0.917754	G	A	Colorectal cancer	TRUE
27	rs11000734	10	75419663	-0.055037	0.027786	23691	0.0476234	0.146142	G	T	Colorectal cancer	TRUE
28	rs7126805	11	828916	-0.025979	0.022155	23691	0.24096	0.723439	A	G	Colorectal cancer	TRUE
29	rs6539344	12	79659040	0.023921	0.020436	23691	0.24178	0.590963	T	G	Colorectal cancer	TRUE
30	rs11996225	8	51912127	-0.0053257	0.025147	23691	0.83228	0.181125	T	G	Colorectal cancer	TRUE
31	rs1290790	3	169091569	0.029176	0.019417	23691	0.13296	0.452767	T	A	Colorectal cancer	TRUE
32	rs2160458	3	168707700	-0.0031416	0.024648	23691	0.89858	0.809991	T	C	Colorectal cancer	TRUE
33	rs1813742	7	131006229	0.05322	0.019838	23691	0.0073013	0.571549	T	C	Colorectal cancer	TRUE
34	rs142031873	10	89661223	-0.0021209	0.051117	23691	0.9669	0.0385273	T	G	Colorectal cancer	TRUE
35	rs268263	2	164954174	-3.86e-05	0.022608	23691	0.99864	0.747161	A	T	Colorectal cancer	TRUE
36	rs4705298	5	148335243	-0.0027817	0.020827	23691	0.89375	0.324174	C	T	Colorectal cancer	TRUE
37	rs13436194	5	157803588	0.016286	0.019503	23691	0.40369	0.446478	G	A	Colorectal cancer	TRUE
38	rs1415859	6	79794858	-0.01771	0.02019	23691	0.38039	0.385188	G	A	Colorectal cancer	TRUE
39	rs479486	19	49229323	0.01697	0.019602	23691	0.38664	0.521865	A	G	Colorectal cancer	TRUE
40	rs35593046	3	53553923	-0.035346	0.023523	23691	0.13294	0.267063	T	G	Colorectal cancer	TRUE
41	rs6768542	3	41865474	0.0050649	0.026068	23691	0.84594	0.16615	A	G	Colorectal cancer	TRUE
42	rs76038906	9	113250200	-0.063154	0.050747	23691	0.21332	0.0404601	T	G	Colorectal cancer	TRUE
43	rs12699547	7	2015970	0.0065691	0.02005	23691	0.74319	0.372351	T	C	Colorectal cancer	TRUE
44	rs891511	7	150704843	0.016352	0.021109	23691	0.43856	0.337653	A	G	Colorectal cancer	TRUE
45	rs7716358	5	108183297	-0.0055735	0.023414	23691	0.81185	0.218036	C	T	Colorectal cancer	TRUE
46	rs17056301	5	158271680	-0.0049885	0.021801	23691	0.81901	0.268541	C	T	Colorectal cancer	TRUE
47	rs1250258	2	216300185	0.010835	0.022116	23691	0.6242	0.742518	T	C	Colorectal cancer	TRUE
48	rs1925148	6	56095672	0.0011888	0.0204	23691	0.95353	0.546959	G	A	Colorectal cancer	TRUE
49	rs9349379	6	12903957	0.026385	0.019784	23691	0.1823	0.403423	G	A	Colorectal cancer	TRUE
50	rs10146240	14	35996987	-0.019656	0.028974	23691	0.497521	0.129606	A	G	Colorectal cancer	TRUE
51	rs2306363	11	65405600	-0.00045861	0.024209	23691	0.98489	0.200342	T	G	Colorectal cancer	TRUE
52	rs7961066	12	115930488	0.047783	0.019669	23691	0.0151241	0.564793	G	A	Colorectal cancer	TRUE
53	rs7321688	13	115000365	-0.011569	0.023232	23691	0.61851	0.225559	A	C	Colorectal cancer	TRUE
54	rs440466	14	23874117	0.035148	0.020199	23691	0.0818408	0.38006	C	T	Colorectal cancer	TRUE
55	rs4455005	17	1958536	-0.0011416	0.020488	23691	0.95556	0.630851	A	G	Colorectal cancer	TRUE
56	rs4968214	17	7477477	0.018182	0.021355	23691	0.39452	0.705057	G	A	Colorectal cancer	TRUE
57	rs10048404	18	54578482	-0.019561	0.022159	23691	0.37737	0.374425	T	C	Colorectal cancer	TRUE
58	rs8100367	19	31864980	0.017262	0.01974	23691	0.38185	0.396226	G	T	Colorectal cancer	TRUE
59	rs2455569	11	100585807	0.01173	0.021804	23691	0.59059	0.725486	C	T	Colorectal cancer	TRUE
60	rs11146456	10	134477720	-0.0053981	0.034441	23691	0.87545	0.100488	G	A	Colorectal cancer	TRUE
61	rs61889814	11	10276068	-0.00070089	0.024825	23691	0.97748	0.186145	A	G	Colorectal cancer	TRUE
62	rs2052692	11	10667641	-0.0012912	0.020546	23691	0.94989	0.672597	G	A	Colorectal cancer	TRUE
63	rs6485612	11	45330686	0.032284	0.02116	23691	0.12709	0.30328	A	C	Colorectal cancer	TRUE
64	rs11605215	11	30443248	-0.016743	0.024343	23691	0.49158	0.202674	A	G	Colorectal cancer	TRUE
65	rs11906149	20	57744869	-0.020318	0.029772	23691	0.49496	0.121407	C	G	Colorectal cancer	TRUE
66	rs1991198	11	107090234	-0.010759	0.020407	23691	0.598049	0.334916	A	G	Colorectal cancer	TRUE
67	rs12230074	12	90090867	0.061383	0.026623	23691	0.0211329	0.161447	G	A	Colorectal cancer	TRUE
68	rs12656974	5	61928793	0.0063185	0.037164	23691	0.86499	0.0745473	A	G	Colorectal cancer	TRUE
69	rs4704514	5	77820081	-0.00023899	0.021404	23691	0.99109	0.283019	T	C	Colorectal cancer	TRUE
70	rs1229984	4	100239319	0.14434	0.051269	23691	0.00487181	0.956418	C	T	Colorectal cancer	TRUE
71	rs62187752	2	162709033	0.0028877	0.036633	23691	0.93717	0.0767844	G	T	Colorectal cancer	TRUE
72	rs6843293	4	77392092	-0.029686	0.021948	23691	0.1762	0.737242	A	G	Colorectal cancer	TRUE
73	rs72786794	10	32105718	-0.006104	0.021409	23691	0.775559	0.287345	C	T	Colorectal cancer	TRUE
74	rs2112783	16	24812512	-0.015924	0.024881	23691	0.52217	0.18849	A	G	Colorectal cancer	TRUE
75	rs73563812	8	25900405	0.035825	0.022718	23691	0.1148	0.236049	T	G	Colorectal cancer	TRUE
76	rs10875448	8	141083615	0.010527	0.019518	23691	0.58964	0.533115	C	T	Colorectal cancer	TRUE
77	rs12421055	11	122528352	-0.018779	0.02247	23691	0.40332	0.252459	C	A	Colorectal cancer	TRUE
78	rs11592442	10	64533904	-2.62e-05	0.019644	23691	0.99894	0.420244	A	T	Colorectal cancer	TRUE
79	rs2638432	12	19987134	0.0067767	0.025098	23691	0.787151	0.186697	T	G	Colorectal cancer	TRUE
80	rs76573653	12	49380073	0.020144	0.050792	23691	0.69167	0.0374425	G	T	Colorectal cancer	TRUE
81	rs11191580	10	104906211	0.033885	0.033154	23691	0.30677	0.0926027	C	T	Colorectal cancer	TRUE
82	rs2493296	1	3327032	0.017834	0.031119	23691	0.56659	0.148535	T	C	Colorectal cancer	TRUE
83	rs7591820	2	177028144	-0.020228	0.02083	23691	0.33151	0.310688	T	G	Colorectal cancer	TRUE
84	rs6759206	2	236778979	0.015057	0.01953	23691	0.44075	0.464016	A	G	Colorectal cancer	TRUE
85	rs12331592	4	169708457	-0.021259	0.01978	23691	0.28248	0.416234	C	T	Colorectal cancer	TRUE
86	rs60955950	4	89756393	0.014743	0.02298	23691	0.52115	0.243025	G	C	Colorectal cancer	TRUE
87	rs7665209	4	48814687	-0.0083349	0.019615	23691	0.6709	0.51815	C	T	Colorectal cancer	TRUE
88	rs72976750	4	86725684	-0.048682	0.028617	23691	0.088916	0.132481	C	T	Colorectal cancer	TRUE
89	rs4932373	15	91429287	-0.019729	0.020675	23691	0.33998	0.33365	C	A	Colorectal cancer	TRUE
90	rs1344653	2	19730845	0.017647	0.019344	23691	0.36163	0.507239	G	A	Colorectal cancer	TRUE
91	rs116734066	2	25262928	-0.0056124	0.033759	23691	0.86796	0.0917142	T	C	Colorectal cancer	TRUE
92	rs6734118	2	37559355	-0.0032616	0.023225	23691	0.88832	0.220442	A	C	Colorectal cancer	TRUE
93	rs66893799	3	27617913	-0.027516	0.077746	23691	0.723401	0.0158731	A	G	Colorectal cancer	TRUE
94	rs2055726	16	65284815	0.050039	0.019645	23691	0.010861	0.555047	A	G	Colorectal cancer	TRUE
95	rs1475130	14	100225144	0.018695	0.020832	23691	0.3695	0.664345	C	T	Colorectal cancer	TRUE
96	rs10774625	12	111910219	0.047366	0.019378	23691	0.0145141	0.503778	G	A	Colorectal cancer	TRUE
97	rs2071265	7	27238691	-0.046331	0.035728	23691	0.1947	0.920241	G	C	Colorectal cancer	TRUE
98	rs4314693	8	10258932	-0.013002	0.019645	23691	0.50808	0.553314	T	G	Colorectal cancer	TRUE
99	rs42038	7	92243719	0.0079217	0.020802	23691	0.703339	0.314289	T	C	Colorectal cancer	TRUE
100	rs57946343	10	63499951	0.028212	0.027452	23691	0.3041	0.145296	C	T	Colorectal cancer	TRUE
101	rs2382818	2	219155907	-0.030016	0.019849	23691	0.13047	0.408805	T	A	Colorectal cancer	TRUE
102	rs7585434	2	177518748	-0.0023433	0.019708	23691	0.90536	0.573825	C	T	Colorectal cancer	TRUE
103	rs6724998	2	56196423	0.042998	0.019823	23691	0.0300732	0.607678	C	T	Colorectal cancer	TRUE
104	rs263017	3	183503017	-0.011802	0.019568	23691	0.546431	0.519902	G	A	Colorectal cancer	TRUE
105	rs1422279	5	122470209	-0.0057428	0.01994	23691	0.77335	0.379363	T	C	Colorectal cancer	TRUE
106	rs2610990	4	18008232	-0.034428	0.02248	23691	0.12564	0.745051	G	A	Colorectal cancer	TRUE
107	rs1077393	6	31610529	0.0060443	0.019405	23691	0.75544	0.49751	G	A	Colorectal cancer	TRUE
108	rs4639796	1	197126649	0.015312	0.02749	23691	0.57752	0.155625	A	G	Colorectal cancer	TRUE
109	rs12643599	4	156639846	-0.022855	0.020013	23691	0.25345	0.370373	G	A	Colorectal cancer	TRUE
110	rs12647238	4	144062657	-0.025837	0.01961	23691	0.18765	0.482398	G	T	Colorectal cancer	TRUE
111	rs2052695	8	64779731	-0.012425	0.021649	23691	0.56601	0.292528	A	G	Colorectal cancer	TRUE
112	rs10260816	7	46010100	0.013853	0.019482	23691	0.47703	0.447594	G	C	Colorectal cancer	TRUE
113	rs9294987	6	169720237	-0.027982	0.01972	23691	0.15591	0.49713	C	T	Colorectal cancer	TRUE
114	rs142378207	9	127825168	-0.032209	0.028973	23691	0.26627	0.130051	A	G	Colorectal cancer	TRUE
115	rs145339349	1	115831202	-0.062335	0.075417	23691	0.4085	0.0172797	A	G	Colorectal cancer	TRUE
116	rs6885658	5	173307137	-0.019168	0.021294	23691	0.36804	0.296463	T	C	Colorectal cancer	TRUE
117	rs4141663	3	124551967	-0.0025554	0.019738	23691	0.89699	0.432422	T	C	Colorectal cancer	TRUE
118	rs6504213	17	62381714	-0.035011	0.019987	23691	0.0798307	0.590013	C	T	Colorectal cancer	TRUE
119	rs4936098	11	130280667	-0.0016556	0.020609	23691	0.93597	0.63541	G	A	Colorectal cancer	TRUE
120	rs11667829	19	45739675	-0.016913	0.020838	23691	0.41699	0.325651	A	G	Colorectal cancer	TRUE
121	rs6062533	20	62429101	0.037278	0.022588	23691	0.0988758	0.245325	A	G	Colorectal cancer	TRUE
122	rs7258382	19	7262569	0.049602	0.027347	23691	0.069706	0.162539	C	T	Colorectal cancer	TRUE
123	rs2301597	17	43173273	-0.0267	0.019566	23691	0.17237	0.568212	C	T	Colorectal cancer	TRUE
124	rs7227492	18	772064	-0.041778	0.025975	23691	0.10774	0.177601	C	T	Colorectal cancer	TRUE
125	rs740698	17	60767151	-0.0047875	0.019768	23691	0.80864	0.574163	T	C	Colorectal cancer	TRUE
126	rs12413195	10	18470329	0.02969	0.02274	23691	0.19168	0.239669	C	T	Colorectal cancer	TRUE
127	rs77694099	14	73398446	-0.004767	0.032086	23691	0.88189	0.103278	A	G	Colorectal cancer	TRUE
128	rs3211995	16	2089006	-0.062899	0.027413	23691	0.0217631	0.162831	A	G	Colorectal cancer	TRUE
129	rs1407256	20	31213647	-9.12e-05	0.028318	23691	0.99743	0.149263	G	A	Colorectal cancer	TRUE
130	rs11862355	16	60644510	0.017556	0.021724	23691	0.419	0.268542	A	G	Colorectal cancer	TRUE
131	rs74826317	15	69707451	-0.017899	0.089535	23691	0.84155	0.0274619	G	A	Colorectal cancer	TRUE
132	rs2306526	17	76798362	0.010105	0.019541	23691	0.60508	0.541577	T	C	Colorectal cancer	TRUE
133	rs11082394	18	42071225	0.012755	0.020505	23691	0.53392	0.332468	T	C	Colorectal cancer	TRUE
134	rs11077343	16	3536999	-0.018938	0.021882	23691	0.38677	0.729558	A	C	Colorectal cancer	TRUE
135	rs1167836	7	75168900	-0.0094546	0.019763	23691	0.63237	0.572478	A	T	Colorectal cancer	TRUE
136	rs2392929	7	106414069	0.047492	0.024424	23691	0.0518358	0.198867	G	T	Colorectal cancer	TRUE
137	rs73033340	7	1195692	-0.0078488	0.058077	23691	0.8925	0.0358231	G	A	Colorectal cancer	TRUE
138	rs2717334	7	19057996	0.027998	0.032564	23691	0.38989	0.100591	C	G	Colorectal cancer	TRUE
139	rs9476307	6	57749349	-0.0097931	0.019862	23691	0.621969	0.409248	G	A	Colorectal cancer	TRUE
140	rs1077795	19	17222584	0.034212	0.022035	23691	0.12051	0.266093	G	A	Colorectal cancer	TRUE
141	rs2111834	17	7657123	0.045007	0.030807	23691	0.14404	0.120394	A	G	Colorectal cancer	TRUE
142	rs6565100	16	83043318	-0.013657	0.019509	23691	0.4839	0.511355	T	C	Colorectal cancer	TRUE
143	rs1487631	4	38395949	-0.0059169	0.019314	23691	0.75934	0.502913	G	A	Colorectal cancer	TRUE
144	rs2643826	3	27562988	-0.019603	0.019521	23691	0.3153	0.436347	T	C	Colorectal cancer	TRUE
145	rs849903	1	228137659	-0.0066765	0.019451	23691	0.73141	0.519059	C	T	Colorectal cancer	TRUE
146	rs2004776	1	230848702	0.05613	0.02243	23691	0.0123319	0.248396	T	C	Colorectal cancer	TRUE
147	rs12755444	1	59681252	0.017075	0.022069	23691	0.43912	0.271824	G	A	Colorectal cancer	TRUE
148	rs10776752	1	113044328	0.060987	0.037832	23691	0.10695	0.0750992	T	G	Colorectal cancer	TRUE
149	rs12567119	1	11883531	0.018749	0.026695	23691	0.48246	0.154228	T	C	Colorectal cancer	TRUE
150	rs1687318	3	14891798	-0.0038139	0.021842	23691	0.86139	0.726014	C	T	Colorectal cancer	TRUE
151	rs35479618	1	153662423	-0.21632	0.10209	23691	0.0340942	0.0135848	A	G	Colorectal cancer	TRUE
152	rs6819297	4	157031395	0.04454	0.021264	23691	0.0362026	0.300198	T	G	Colorectal cancer	TRUE
153	rs10977670	9	9343174	-0.017462	0.020422	23691	0.39251	0.649768	C	A	Colorectal cancer	TRUE
154	rs11609905	12	12656760	0.033702	0.021789	23691	0.12192	0.267021	T	C	Colorectal cancer	TRUE
155	rs7134677	12	54441498	0.0096074	0.021954	23691	0.66166	0.299629	T	C	Colorectal cancer	TRUE
156	rs2935545	8	101675872	-0.0026214	0.020856	23691	0.89998	0.305509	A	G	Colorectal cancer	TRUE
157	rs9393831	6	27588727	-0.014684	0.024137	23691	0.54296	0.202199	A	C	Colorectal cancer	TRUE
158	rs6925118	6	143165488	-0.027454	0.024367	23691	0.25986	0.198345	G	A	Colorectal cancer	TRUE
159	rs2782980	10	115781527	0.027572	0.021118	23691	0.19168	0.698472	C	T	Colorectal cancer	TRUE
160	rs78473917	20	47420709	0.016727	0.027608	23691	0.54461	0.145697	C	T	Colorectal cancer	TRUE
161	rs2015637	15	48716853	-0.0754	0.034323	23691	0.028035	0.101572	C	T	Colorectal cancer	TRUE
162	rs1887320	20	10965998	-0.029222	0.019336	23691	0.13073	0.466506	A	G	Colorectal cancer	TRUE
163	rs137923903	21	44829595	0.11149	0.10805	23691	0.30213	0.013224	T	C	Colorectal cancer	TRUE
164	rs1530558	2	135755616	-0.017888	0.02777	23691	0.519469	0.185188	C	T	Colorectal cancer	TRUE
165	rs2249105	2	65287896	-0.018356	0.019899	23691	0.35629	0.380355	G	A	Colorectal cancer	TRUE
166	rs17173238	7	151406220	0.0019398	0.021248	23691	0.92726	0.294702	G	A	Colorectal cancer	TRUE
167	rs12714415	2	651430	-0.02222	0.026651	23691	0.40443	0.165246	C	T	Colorectal cancer	TRUE
168	rs1275985	2	26911745	0.0091867	0.019845	23691	0.64343	0.613524	T	C	Colorectal cancer	TRUE
169	rs11099098	4	81169912	-0.017143	0.021298	23691	0.42087	0.290511	T	G	Colorectal cancer	TRUE
170	rs17033041	4	156391307	0.020195	0.025425	23691	0.42701	0.190625	G	A	Colorectal cancer	TRUE
171	rs871606	4	54799245	0.013741	0.031401	23691	0.661669	0.105939	C	T	Colorectal cancer	TRUE
172	rs839758	1	43862158	-0.043063	0.019516	23691	0.0273451	0.448818	G	A	Colorectal cancer	TRUE
173	rs13357535	5	87405162	0.02932	0.024075	23691	0.22327	0.202697	A	G	Colorectal cancer	TRUE
174	rs2792780	1	56757450	0.011564	0.019548	23691	0.55412	0.562875	A	C	Colorectal cancer	TRUE
175	rs488834	1	10767902	-0.020259	0.024487	23691	0.40804	0.764795	T	C	Colorectal cancer	TRUE
176	rs10493818	1	89333557	-0.036499	0.020424	23691	0.0739231	0.363571	T	C	Colorectal cancer	TRUE
177	rs72942786	2	159525960	-0.015318	0.021483	23691	0.47582	0.28074	G	A	Colorectal cancer	TRUE
178	rs9845388	3	158137884	0.0033794	0.020326	23691	0.86795	0.34855	T	C	Colorectal cancer	TRUE
179	rs28667801	4	26785356	-0.0099142	0.021312	23691	0.64179	0.406842	T	A	Colorectal cancer	TRUE
180	rs73073676	12	20351276	0.047608	0.020972	23691	0.0232071	0.312587	T	A	Colorectal cancer	TRUE
181	rs72681698	14	51207741	0.2035	0.14198	23691	0.15177	0.00661116	C	T	Colorectal cancer	TRUE
182	rs12878516	14	53394444	-0.019896	0.019652	23691	0.31133	0.595817	C	A	Colorectal cancer	TRUE
183	rs9549328	13	113636156	-0.042705	0.023368	23691	0.067627	0.227902	T	C	Colorectal cancer	TRUE
184	rs10987661	9	130238191	-0.04524	0.029718	23691	0.12793	0.122666	A	G	Colorectal cancer	TRUE
185	rs7107356	11	47676170	-0.030137	0.019368	23691	0.11971	0.508062	G	A	Colorectal cancer	TRUE
186	rs1433965	8	77633344	-0.005634	0.026885	23691	0.83401	0.154217	C	T	Colorectal cancer	TRUE
187	rs58213422	8	81408555	0.0099635	0.025901	23691	0.70048	0.170068	G	C	Colorectal cancer	TRUE
188	rs11190709	10	102552663	-0.021188	0.033411	23691	0.52598	0.887172	A	G	Colorectal cancer	TRUE
189	rs2274224	10	96039597	0.021268	0.019352	23691	0.27177	0.457304	C	G	Colorectal cancer	TRUE
190	rs62368019	5	33167655	0.02782	0.021766	23691	0.20121	0.278819	C	T	Colorectal cancer	TRUE
191	rs17080069	6	150989698	0.025063	0.039013	23691	0.52059	0.0671584	G	A	Colorectal cancer	TRUE
192	rs3752848	6	117923599	-0.016634	0.019451	23691	0.39244	0.503271	C	T	Colorectal cancer	TRUE
193	rs9385405	6	127106997	-0.014475	0.019834	23691	0.4655	0.444663	C	G	Colorectal cancer	TRUE
194	rs4897473	6	131215271	0.035178	0.020273	23691	0.0827047	0.356929	T	C	Colorectal cancer	TRUE
195	rs11779998	8	120403627	-0.020184	0.023573	23691	0.39187	0.219565	T	C	Colorectal cancer	TRUE
196	rs2221389	6	159719183	0.022068	0.02847	23691	0.43827	0.865793	G	T	Colorectal cancer	TRUE
197	rs2971608	6	97039757	-0.0042918	0.023623	23691	0.85584	0.22956	C	T	Colorectal cancer	TRUE
198	rs35443	12	115552878	0.040876	0.019795	23691	0.0389206	0.386413	C	G	Colorectal cancer	TRUE
199	rs73046792	19	49605705	-0.012296	0.028708	23691	0.66841	0.15562	A	G	Colorectal cancer	TRUE
200	rs167479	19	11526765	0.0172	0.025285	23691	0.49636	0.481259	T	G	Colorectal cancer	TRUE
201	rs10170010	2	203723500	0.017021	0.019433	23691	0.38112	0.458085	C	G	Colorectal cancer	TRUE
202	rs12328930	2	175079125	-0.023962	0.019633	23691	0.22228	0.421996	C	T	Colorectal cancer	TRUE
203	rs2159818	2	191532789	0.035256	0.02119	23691	0.0961524	0.301465	G	A	Colorectal cancer	TRUE
204	rs1337985	13	73134912	0.017293	0.020127	23691	0.39022	0.365998	C	T	Colorectal cancer	TRUE
205	rs55868854	15	75035503	0.019181	0.021437	23691	0.3709	0.709995	C	A	Colorectal cancer	TRUE
206	rs77870048	16	69965021	0.024114	0.05893	23691	0.682391	0.0449491	T	C	Colorectal cancer	TRUE
207	rs7764523	6	43349795	-0.038493	0.020589	23691	0.0615432	0.330611	A	G	Colorectal cancer	TRUE
208	rs2423514	20	10693337	-0.020887	0.019542	23691	0.28514	0.446245	G	A	Colorectal cancer	TRUE
209	rs11874	17	45017193	-0.049463	0.031048	23691	0.11114	0.12006	A	G	Colorectal cancer	TRUE
210	rs12258967	10	18727959	-0.031554	0.021565	23691	0.14342	0.308324	G	C	Colorectal cancer	TRUE
211	rs79231778	13	27868251	-0.064549	0.029244	23691	0.0272961	0.125614	A	G	Colorectal cancer	TRUE
