# Supplementary material for: Genetic prediction of the relationship between metabolic syndrome and colorectal cancer risk: a Mendelian randomization study
Source: Diabetol Metab Syndr. 2024 May 22;16:109. doi: 10.1186/s13098-024-01351-7 (PMC11110320; doi:10.1186/s13098-024-01351-7)
Supplement: Supplementary file 1 — Supplementary Material 1. [file 13098_2024_1351_MOESM1_ESM.zip › New folder/Supplemental Data S16.xlsx]

## Sheet: Supplemental Data S16
Supplemental Data S16. In MR analysis, SNPs strongly correlated with TG.
	SNP	effect_allele.exposure	other_allele.exposure	beta.exposure	se.exposure	pval.exposure	exposure	mr_keep.exposure	pval_origin.exposure	id.exposure	eaf.exposure
7	rs10088180	A	G	0.0368	0.0056	3.57e-11	exposure	TRUE	reported	Triglycerides	NA
43	rs10195252	T	C	0.0289	0.0049	1.63e-10	exposure	TRUE	reported	Triglycerides	NA
59	rs10401969	T	C	0.1117	0.0103	1.61e-29	exposure	TRUE	reported	Triglycerides	NA
61	rs1042034	T	C	0.0786	0.0056	1.36e-45	exposure	TRUE	reported	Triglycerides	NA
97	rs10761731	A	T	0.0313	0.0049	3.48e-12	exposure	TRUE	reported	Triglycerides	NA
246	rs11613352	T	C	-0.0338	0.0056	4.43e-10	exposure	TRUE	reported	Triglycerides	NA
251	rs11649653	C	G	0.0264	0.0051	3.35e-08	exposure	TRUE	reported	Triglycerides	NA
323	rs11858279	T	C	-0.0353	0.007	3.03e-08	exposure	TRUE	reported	Triglycerides	NA
380	rs12310367	A	G	0.028	0.0052	1.21e-08	exposure	TRUE	reported	Triglycerides	NA
411	rs1260326	T	C	0.1159	0.0049	5.68e-133	exposure	TRUE	reported	Triglycerides	NA
436	rs12678919	A	G	0.1735	0.0078	1.5e-115	exposure	TRUE	reported	Triglycerides	NA
502	rs1321257	A	G	-0.037	0.005	2.09e-14	exposure	TRUE	reported	Triglycerides	NA
659	rs174546	T	C	0.0484	0.0049	5.41e-24	exposure	TRUE	reported	Triglycerides	NA
773	rs2068888	A	G	-0.0291	0.0051	2.38e-08	exposure	TRUE	reported	Triglycerides	NA
793	rs2131925	T	G	0.0665	0.005	8.84e-43	exposure	TRUE	reported	Triglycerides	NA
816	rs2247056	T	C	-0.0424	0.0054	1.6e-15	exposure	TRUE	reported	Triglycerides	NA
915	rs261342	C	G	-0.0434	0.006	2.42e-13	exposure	TRUE	reported	Triglycerides	NA
968	rs2929282	A	T	-0.0815	0.0119	1.63e-11	exposure	TRUE	reported	Triglycerides	NA
972	rs2943645	T	C	0.0263	0.005	2.35e-08	exposure	TRUE	reported	Triglycerides	NA
982	rs2954029	A	T	0.0743	0.0048	3.29e-55	exposure	TRUE	reported	Triglycerides	NA
1156	rs439401	T	C	-0.0647	0.0062	1.14e-30	exposure	TRUE	reported	Triglycerides	NA
1168	rs442177	T	G	0.0332	0.0049	8.65e-12	exposure	TRUE	reported	Triglycerides	NA
1269	rs4810479	T	C	-0.0459	0.0055	4.69e-18	exposure	TRUE	reported	Triglycerides	NA
1356	rs5756931	T	C	0.0268	0.005	3.82e-08	exposure	TRUE	reported	Triglycerides	NA
1392	rs645040	T	G	0.0301	0.0057	2.52e-08	exposure	TRUE	reported	Triglycerides	NA
1515	rs6878680	C	G	0.033	0.005	3.03e-11	exposure	TRUE	reported	Triglycerides	NA
1586	rs7205804	A	G	-0.0374	0.0051	1.15e-12	exposure	TRUE	reported	Triglycerides	NA
1664	rs7811265	A	G	0.0964	0.0061	9.06e-59	exposure	TRUE	reported	Triglycerides	NA
1782	rs948690	T	C	0.029	0.0053	3.09e-08	exposure	TRUE	reported	Triglycerides	NA
1788	rs964184	C	G	-0.2352	0.0071	1e-200	exposure	TRUE	reported	Triglycerides	NA
1797	rs9686661	T	C	0.037	0.0062	1.32e-10	exposure	TRUE	reported	Triglycerides	NA
