# Supplementary material for: Genetic prediction of the relationship between metabolic syndrome and colorectal cancer risk: a Mendelian randomization study
Source: Diabetol Metab Syndr. 2024 May 22;16:109. doi: 10.1186/s13098-024-01351-7 (PMC11110320; doi:10.1186/s13098-024-01351-7)
Supplement: Supplementary file 1 — Supplementary Material 1. [file 13098_2024_1351_MOESM1_ESM.zip › New folder/Supplemental Data S17.xlsx]

## Sheet: Supplemental Data S17
Supplemental Data S17. In the diagnostic component (TG) of the preliminary analysis, SNPs strongly correlated with CRC.
	SNP	chr	pos	beta.outcome	se.outcome	samplesize.outcome	pval.outcome	eaf.outcome	effect_allele.outcome	other_allele.outcome	outcome	mr_keep.outcome
1	rs7811265	7	72934510	0.0142955	0.0232255	26554	0.538218	0.182345	G	A	Colorectal cancer	TRUE
2	rs10195252	2	165513091	0.0112426	0.0184067	26554	0.541341	0.409631	C	T	Colorectal cancer	TRUE
3	rs10088180	8	18228116	0.0215285	0.0201245	26554	0.284723	0.704064	G	A	Colorectal cancer	TRUE
4	rs2929282	15	44245931	-0.019974	0.0421178	26554	0.635328	0.0504926	T	A	Colorectal cancer	TRUE
5	rs261342	15	58731153	-0.0126149	0.0223009	26554	0.571619	0.784771	C	G	Colorectal cancer	TRUE
6	rs7205804	16	57004889	0.0112049	0.0181803	26554	0.537684	0.438599	A	G	Colorectal cancer	TRUE
7	rs2131925	1	63025942	0.0119588	0.0193297	26554	0.536131	0.673889	T	G	Colorectal cancer	TRUE
8	rs2943645	2	227099180	-0.000913626	0.0188021	26554	0.961245	0.640752	T	C	Colorectal cancer	TRUE
9	rs1260326	2	27730940	0.0556622	0.0182347	26554	0.00226913	0.579139	C	T	Colorectal cancer	TRUE
10	rs2954029	8	126490972	-0.0370021	0.0181259	26554	0.0412116	0.464654	T	A	Colorectal cancer	TRUE
11	rs12678919	8	19844222	-0.0507091	0.0302017	26554	0.0931494	0.098352	G	A	Colorectal cancer	TRUE
12	rs442177	4	88030261	-0.0126827	0.0184275	26554	0.491297	0.599136	T	G	Colorectal cancer	TRUE
13	rs964184	11	116648917	0.0348513	0.026035	26554	0.18069	0.85811	C	G	Colorectal cancer	TRUE
14	rs11649653	16	30918487	-0.044411	0.0187618	26554	0.0179279	0.400875	G	C	Colorectal cancer	TRUE
15	rs2247056	6	31265490	-0.0272006	0.0211902	26554	0.199268	0.757205	C	T	Colorectal cancer	TRUE
16	rs2068888	10	94839642	0.0412615	0.0184301	26554	0.0251687	0.457576	A	G	Colorectal cancer	TRUE
17	rs11613352	12	57792580	0.00033888	0.0220583	26554	0.987743	0.224001	T	C	Colorectal cancer	TRUE
18	rs9686661	5	55861786	-0.0100785	0.0226507	26554	0.656355	0.196713	T	C	Colorectal cancer	TRUE
19	rs10401969	19	19407718	0.00738819	0.0340663	26554	0.828304	0.0757526	C	T	Colorectal cancer	TRUE
20	rs1321257	1	230305312	0.0027285	0.0185229	26554	0.882892	0.612179	A	G	Colorectal cancer	TRUE
21	rs645040	3	135926622	0.0231969	0.0217321	26554	0.285791	0.776039	T	G	Colorectal cancer	TRUE
22	rs174546	11	61569830	-0.0737692	0.0195107	26554	0.000156218	0.322796	T	C	Colorectal cancer	TRUE
23	rs5756931	22	38546033	-0.016573	0.0186463	26554	0.374108	0.392608	C	T	Colorectal cancer	TRUE
24	rs4810479	20	44545048	0.0472006	0.0206565	26554	0.022311	0.74513	T	C	Colorectal cancer	TRUE
25	rs1042034	2	21225281	0.0179936	0.0218026	26554	0.409203	0.783645	T	C	Colorectal cancer	TRUE
26	rs6878680	5	156387137	-0.00401103	0.0187793	26554	0.830868	0.630303	C	G	Colorectal cancer	TRUE
27	rs10761731	10	65027610	-0.0269249	0.0183634	26554	0.142587	0.435246	T	A	Colorectal cancer	TRUE
28	rs12310367	12	124486678	0.0186559	0.0190249	26554	0.326788	0.343684	G	A	Colorectal cancer	TRUE
29	rs948690	11	116529468	0.0229886	0.0189906	26554	0.226076	0.341043	C	T	Colorectal cancer	TRUE
30	rs439401	19	45414451	0.0198016	0.018691	26554	0.289408	0.63098	C	T	Colorectal cancer	TRUE
31	rs11858279	15	58712973	0.0204413	0.0215476	26554	0.342796	0.297169	C	T	Colorectal cancer	TRUE
