# Supplementary material for: Genetic prediction of the relationship between metabolic syndrome and colorectal cancer risk: a Mendelian randomization study
Source: Diabetol Metab Syndr. 2024 May 22;16:109. doi: 10.1186/s13098-024-01351-7 (PMC11110320; doi:10.1186/s13098-024-01351-7)
Supplement: Supplementary file 1 — Supplementary Material 1. [file 13098_2024_1351_MOESM1_ESM.zip › New folder/Supplemental Data S18.xlsx]

## Sheet: Supplemental Data S18
Supplemental Data S18. In the diagnostic component (TG) of the replication analysis, SNPs strongly correlated with CRC.
	SNP	chr	pos	beta.outcome	se.outcome	samplesize.outcome	pval.outcome	eaf.outcome	effect_allele.outcome	other_allele.outcome	outcome	mr_keep.outcome
1	rs7811265	7	72934510	-0.038863	0.025156	23691	0.12237	0.183592	G	A	Colorectal cancer	TRUE
2	rs7205804	16	57004889	0.0069131	0.019797	23691	0.726941	0.4344	A	G	Colorectal cancer	TRUE
3	rs1042034	2	21225281	-0.0010857	0.023686	23691	0.96344	0.786902	T	C	Colorectal cancer	TRUE
4	rs2954029	8	126490972	-0.018528	0.019396	23691	0.33946	0.466041	T	A	Colorectal cancer	TRUE
5	rs10088180	8	18228116	0.0022031	0.021282	23691	0.91755	0.705572	G	A	Colorectal cancer	TRUE
6	rs9686661	5	55861786	0.0016992	0.024503	23691	0.94471	0.196096	T	C	Colorectal cancer	TRUE
7	rs948690	11	116529468	-0.024606	0.020496	23691	0.22993	0.336562	C	T	Colorectal cancer	TRUE
8	rs11613352	12	57792580	0.03618	0.022975	23691	0.11532	0.229328	T	C	Colorectal cancer	TRUE
9	rs2929282	15	44245931	0.040858	0.044763	23691	0.36136	0.0499958	T	A	Colorectal cancer	TRUE
10	rs1260326	2	27730940	0.057633	0.019917	23691	0.00380759	0.586341	C	T	Colorectal cancer	TRUE
11	rs645040	3	135926622	0.012345	0.02341	23691	0.59796	0.778988	T	G	Colorectal cancer	TRUE
12	rs11649653	16	30918487	-0.027669	0.019825	23691	0.16282	0.394234	G	C	Colorectal cancer	TRUE
13	rs11858279	15	58712973	-0.018848	0.022631	23691	0.40493	0.287957	C	T	Colorectal cancer	TRUE
14	rs12310367	12	124486678	-0.034512	0.020526	23691	0.0926915	0.343654	G	A	Colorectal cancer	TRUE
15	rs442177	4	88030261	0.0044259	0.019737	23691	0.82257	0.595332	T	G	Colorectal cancer	TRUE
16	rs5756931	22	38546033	-0.02733	0.019901	23691	0.16966	0.392428	C	T	Colorectal cancer	TRUE
17	rs439401	19	45414451	0.021016	0.020022	23691	0.29389	0.627221	C	T	Colorectal cancer	TRUE
18	rs10401969	19	19407718	0.055871	0.036691	23691	0.12782	0.076527	C	T	Colorectal cancer	TRUE
19	rs10195252	2	165513091	-0.0026605	0.019523	23691	0.8916	0.4175	C	T	Colorectal cancer	TRUE
20	rs261342	15	58731153	-0.0058348	0.023335	23691	0.80255	0.78342	C	G	Colorectal cancer	TRUE
21	rs6878680	5	156387137	0.0040741	0.020109	23691	0.83945	0.628783	C	G	Colorectal cancer	TRUE
22	rs2131925	1	63025942	-8.37e-05	0.02057	23691	0.99675	0.675243	T	G	Colorectal cancer	TRUE
23	rs2943645	2	227099180	-0.0068429	0.020227	23691	0.73513	0.636486	T	C	Colorectal cancer	TRUE
24	rs10761731	10	65027610	0.039782	0.019791	23691	0.0444161	0.420539	T	A	Colorectal cancer	TRUE
25	rs964184	11	116648917	-0.056757	0.027846	23691	0.041526	0.859356	C	G	Colorectal cancer	TRUE
26	rs4810479	20	44545048	0.0058682	0.022339	23691	0.79279	0.751024	T	C	Colorectal cancer	TRUE
27	rs12678919	8	19844222	-0.019827	0.032416	23691	0.540771	0.0982165	G	A	Colorectal cancer	TRUE
28	rs1321257	1	230305312	-0.0013975	0.019767	23691	0.94364	0.611798	A	G	Colorectal cancer	TRUE
29	rs174546	11	61569830	-0.053897	0.020723	23691	0.00930058	0.321219	T	C	Colorectal cancer	TRUE
30	rs2068888	10	94839642	0.027814	0.019329	23691	0.15016	0.465029	A	G	Colorectal cancer	TRUE
31	rs2247056	6	31265490	0.0066461	0.02249	23691	0.7676	0.750538	C	T	Colorectal cancer	TRUE
