# Supplementary material for: Genetic prediction of the relationship between metabolic syndrome and colorectal cancer risk: a Mendelian randomization study
Source: Diabetol Metab Syndr. 2024 May 22;16:109. doi: 10.1186/s13098-024-01351-7 (PMC11110320; doi:10.1186/s13098-024-01351-7)
Supplement: Supplementary file 1 — Supplementary Material 1. [file 13098_2024_1351_MOESM1_ESM.zip › New folder/Supplemental Data S19.xlsx]

## Sheet: Supplemental Data S19
Supplemental Data S19. In MR analysis, SNPs strongly correlated with WC.
	pval.exposure	beta.exposure	se.exposure	samplesize.exposure	chr.exposure	pos.exposure	SNP	effect_allele.exposure	other_allele.exposure	eaf.exposure	exposure	mr_keep.exposure	pval_origin.exposure
1	3.8e-15	0.0176726	0.00224849	462166	1	40035928	rs3768321	T	G	0.196525	Waist circumference	TRUE	reported
2	4.5e-12	-0.0125214	0.0018097	462166	1	47678458	rs6669341	G	A	0.58271	Waist circumference	TRUE	reported
3	1.3e-08	0.0107576	0.00189335	462166	1	96274928	rs11165493	A	G	0.343044	Waist circumference	TRUE	reported
4	1e-17	0.0155276	0.00181174	462166	1	96886604	rs588660	A	G	0.584119	Waist circumference	TRUE	reported
5	5.2e-11	0.0120777	0.00183977	462166	1	112324111	rs2618039	T	A	0.381482	Waist circumference	TRUE	reported
6	1.5e-10	-0.0333436	0.0052036	462166	1	174973726	rs75035127	G	A	0.030399	Waist circumference	TRUE	reported
7	2.7e-13	-0.0131383	0.00179812	462166	1	190294726	rs815163	C	T	0.563195	Waist circumference	TRUE	reported
8	7.9e-17	0.0157074	0.00188488	462166	1	201800511	rs2678204	G	T	0.34017	Waist circumference	TRUE	reported
9	5.3e-09	-0.0107184	0.00183572	462166	1	209208033	rs7539903	A	T	0.615583	Waist circumference	TRUE	reported
10	1.9e-09	0.0158367	0.00263686	462166	1	209519772	rs4844809	C	G	0.131994	Waist circumference	TRUE	reported
11	2.6e-09	0.0107362	0.00180248	462166	1	2725475	rs7537581	A	C	0.531758	Waist circumference	TRUE	reported
12	4.7e-10	0.0113966	0.00183009	462166	1	7725414	rs4908672	T	C	0.393063	Waist circumference	TRUE	reported
13	1.7e-20	0.0522591	0.00563338	462166	1	110082551	rs41279738	G	T	0.025998	Waist circumference	TRUE	reported
14	1.3e-08	-0.0236683	0.00416636	462166	1	111338672	rs115056380	A	G	0.048334	Waist circumference	TRUE	reported
15	3.3e-09	0.0168196	0.00284261	462166	1	174572982	rs35216639	A	C	0.110699	Waist circumference	TRUE	reported
16	1.5e-65	0.0378223	0.00221181	462166	1	177889025	rs539515	C	A	0.204929	Waist circumference	TRUE	reported
17	2.5e-08	0.010421	0.00187021	462166	1	6657424	rs3866805	A	C	0.355681	Waist circumference	TRUE	reported
18	1.4e-08	-0.0138228	0.00243775	462166	1	16840786	rs156902	T	G	0.267387	Waist circumference	TRUE	reported
19	2.1e-17	-0.0265936	0.00313243	462166	1	62579891	rs12140153	T	G	0.094226	Waist circumference	TRUE	reported
20	1.7e-12	0.0126703	0.00179634	462166	1	66434743	rs7519259	A	G	0.528392	Waist circumference	TRUE	reported
21	1.6e-20	0.0169206	0.00182184	462166	1	72765116	rs2568958	A	G	0.603683	Waist circumference	TRUE	reported
22	1.9e-28	0.0305491	0.00276165	462166	1	78450517	rs34517439	A	C	0.121789	Waist circumference	TRUE	reported
23	4.1e-08	0.0100787	0.0018363	462166	1	32191798	rs945211	C	G	0.615598	Waist circumference	TRUE	reported
24	5.4e-11	0.0124771	0.00190203	462166	1	33784146	rs6682438	C	T	0.673097	Waist circumference	TRUE	reported
25	1.1e-18	-0.0170126	0.00192843	462166	1	49879122	rs6693294	G	A	0.688535	Waist circumference	TRUE	reported
26	4.1e-09	0.0118054	0.0020079	462166	1	54743111	rs587271	T	C	0.686869	Waist circumference	TRUE	reported
27	2.1e-10	0.0122283	0.00192412	462166	1	80784642	rs11162968	C	T	0.31619	Waist circumference	TRUE	reported
28	3.9e-14	0.0162106	0.00214325	462166	1	98315893	rs12072739	G	A	0.224447	Waist circumference	TRUE	reported
29	9.5e-17	0.0219762	0.00264443	462166	1	156049877	rs61813324	T	C	0.135713	Waist circumference	TRUE	reported
30	1.2e-09	0.0121715	0.00200003	462166	1	218634787	rs1108548	G	A	0.277245	Waist circumference	TRUE	reported
31	5.4e-13	-0.0148957	0.00206456	462166	1	1601052	rs72634826	A	G	0.259865	Waist circumference	TRUE	reported
32	1.5e-12	-0.018179	0.00256951	462166	1	23712528	rs649458	A	T	0.860102	Waist circumference	TRUE	reported
33	4.3e-09	0.0107371	0.00182845	462166	1	75001480	rs3845344	T	C	0.391147	Waist circumference	TRUE	reported
34	5.2e-09	-0.014934	0.00255686	462166	1	243533273	rs12042959	G	A	0.143895	Waist circumference	TRUE	reported
35	4.8e-08	-0.00985187	0.0018049	462166	2	6143991	rs1405261	A	T	0.434383	Waist circumference	TRUE	reported
36	9.9e-47	-0.0700663	0.00488088	462166	2	430975	rs77165542	T	C	0.035495	Waist circumference	TRUE	reported
37	3.5e-08	-0.0099592	0.00180578	462166	2	35436262	rs9308964	T	C	0.565114	Waist circumference	TRUE	reported
38	2.5e-19	-0.0173961	0.00193525	462166	2	100894802	rs4851283	G	C	0.684805	Waist circumference	TRUE	reported
39	1.3e-14	-0.0258908	0.00335821	462166	2	205375909	rs4482463	A	C	0.923005	Waist circumference	TRUE	reported
40	1.8e-27	0.0234759	0.0021623	462166	2	25195577	rs76286777	C	T	0.217783	Waist circumference	TRUE	reported
41	2e-08	-0.0114529	0.0020405	462166	2	40282202	rs10185199	A	G	0.280698	Waist circumference	TRUE	reported
42	3.1e-18	-0.0159241	0.00182885	462166	2	59330227	rs6739755	G	A	0.603358	Waist circumference	TRUE	reported
43	3.5e-08	-0.00990642	0.00179682	462166	2	104454345	rs1441098	T	A	0.54446	Waist circumference	TRUE	reported
44	1e-09	0.016586	0.00271786	462166	2	105977776	rs3087523	A	G	0.124704	Waist circumference	TRUE	reported
45	1.3e-12	-0.0131214	0.00184833	462166	2	175166636	rs34234296	A	G	0.392393	Waist circumference	TRUE	reported
46	3.2e-12	-0.0141495	0.00203048	462166	2	213414265	rs13427822	G	A	0.271197	Waist circumference	TRUE	reported
47	2.8e-16	0.0157088	0.00191956	462166	2	230627955	rs35882248	T	C	0.317213	Waist circumference	TRUE	reported
48	2.1e-08	-0.0129811	0.00231667	462166	2	48953979	rs72618637	A	T	0.189431	Waist circumference	TRUE	reported
49	7e-13	-0.0133504	0.00185957	462166	2	50751414	rs13420048	A	C	0.365011	Waist circumference	TRUE	reported
50	1e-08	-0.0101534	0.00177268	462166	2	69678079	rs35681682	C	T	0.407729	Waist circumference	TRUE	reported
51	6.9e-09	-0.0114749	0.00198055	462166	2	86855977	rs308911	G	A	0.714436	Waist circumference	TRUE	reported
52	5.9e-12	-0.0124509	0.00180931	462166	2	147903382	rs429343	G	A	0.576576	Waist circumference	TRUE	reported
53	2.1e-16	0.0152662	0.00185779	462166	2	181567556	rs1609303	A	T	0.631343	Waist circumference	TRUE	reported
54	1.9e-08	-0.0115796	0.00206169	462166	2	193811641	rs12478299	C	T	0.252015	Waist circumference	TRUE	reported
55	1.6e-10	0.0124046	0.00193905	462166	2	212299249	rs73985439	C	A	0.307294	Waist circumference	TRUE	reported
56	1.8e-74	0.0431919	0.00236577	462166	2	629244	rs12463617	C	A	0.828064	Waist circumference	TRUE	reported
57	1.3e-08	-0.0118366	0.0020818	462166	2	26938216	rs1731246	T	G	0.757325	Waist circumference	TRUE	reported
58	1.2e-08	0.0105694	0.00185324	462166	2	36558986	rs11898037	C	T	0.367606	Waist circumference	TRUE	reported
59	2.4e-14	0.0141058	0.0018498	462166	2	36789166	rs13410783	G	A	0.36952	Waist circumference	TRUE	reported
60	6.4e-19	-0.016009	0.00180199	462166	2	58933591	rs1861410	T	C	0.555467	Waist circumference	TRUE	reported
61	7.7e-17	-0.0166517	0.00199772	462166	2	67838719	rs2861692	C	T	0.275371	Waist circumference	TRUE	reported
62	1.3e-09	0.0125512	0.00206781	462166	2	133523605	rs13033310	A	G	0.25275	Waist circumference	TRUE	reported
63	2.1e-08	-0.0301131	0.00537007	462166	2	146015229	rs114964326	A	G	0.028947	Waist circumference	TRUE	reported
64	4.4e-10	0.0119451	0.00191493	462166	2	161105876	rs10803762	A	G	0.677313	Waist circumference	TRUE	reported
65	8.9e-11	-0.0121164	0.00186862	462166	2	171602134	rs10184230	T	C	0.647671	Waist circumference	TRUE	reported
66	3.7e-10	0.0112729	0.00179869	462166	2	204053742	rs11675464	G	A	0.562997	Waist circumference	TRUE	reported
67	3e-12	0.0152073	0.00217889	462166	2	229019109	rs72617140	C	A	0.213903	Waist circumference	TRUE	reported
68	1.2e-09	0.0171188	0.00281552	462166	3	42306294	rs1799923	G	A	0.88661	Waist circumference	TRUE	reported
69	2.5e-09	-0.0139376	0.0023374	462166	3	42418446	rs28350	G	A	0.820658	Waist circumference	TRUE	reported
70	6.7e-28	0.0195793	0.00178819	462166	3	49920571	rs9843653	C	T	0.511657	Waist circumference	TRUE	reported
71	4e-10	0.0120789	0.00193163	462166	3	62713263	rs557951	G	T	0.312953	Waist circumference	TRUE	reported
72	9.3e-14	0.013362	0.00179336	462166	3	85111108	rs7630382	T	C	0.531552	Waist circumference	TRUE	reported
73	1.5e-19	-0.0161615	0.00178705	462166	3	94038085	rs1454687	G	C	0.515372	Waist circumference	TRUE	reported
74	2.7e-09	-0.0111552	0.00187521	462166	3	123062657	rs9814758	G	T	0.355886	Waist circumference	TRUE	reported
75	3.5e-15	0.0144758	0.00183898	462166	3	141178670	rs9289630	C	G	0.389039	Waist circumference	TRUE	reported
76	1.8e-09	0.0156855	0.00260901	462166	3	147134039	rs12107172	G	A	0.136472	Waist circumference	TRUE	reported
77	3.5e-12	0.0204929	0.00294652	462166	3	9498143	rs62246311	A	G	0.102338	Waist circumference	TRUE	reported
78	1.8e-12	0.0178331	0.00253114	462166	3	12367105	rs2881479	T	A	0.14641	Waist circumference	TRUE	reported
79	5.2e-11	-0.0119541	0.00182105	462166	3	15737698	rs2470549	C	T	0.598143	Waist circumference	TRUE	reported
80	1.6e-08	-0.0101269	0.00179274	462166	3	44028764	rs4017425	T	C	0.47017	Waist circumference	TRUE	reported
81	4.3e-08	0.0102307	0.00186721	462166	3	81905591	rs6799080	A	G	0.353391	Waist circumference	TRUE	reported
82	6.7e-15	-0.0148698	0.00190872	462166	3	85898626	rs62261725	G	A	0.326101	Waist circumference	TRUE	reported
83	2.1e-12	0.016827	0.00239416	462166	3	88306596	rs6551304	G	A	0.831916	Waist circumference	TRUE	reported
84	9.7e-09	0.0111735	0.00194801	462166	3	108129348	rs1078455	C	T	0.309501	Waist circumference	TRUE	reported
85	2.3e-09	0.0123148	0.00205988	462166	3	25111890	rs6791983	A	C	0.750006	Waist circumference	TRUE	reported
86	1.2e-13	0.0163389	0.00220375	462166	3	35635145	rs10490869	T	A	0.209589	Waist circumference	TRUE	reported
87	3e-14	-0.0155648	0.00204876	462166	3	62482927	rs62243489	G	T	0.259239	Waist circumference	TRUE	reported
88	5.6e-09	0.0121296	0.00208107	462166	3	85766025	rs9835772	T	A	0.243635	Waist circumference	TRUE	reported
89	1.9e-20	-0.0169561	0.00182964	462166	3	156795468	rs13322435	G	A	0.404446	Waist circumference	TRUE	reported
90	1.8e-10	0.0114342	0.0017918	462166	3	161447373	rs4856720	C	G	0.53938	Waist circumference	TRUE	reported
91	7.9e-20	-0.0210096	0.00230513	462166	3	185828465	rs73052033	C	T	0.184916	Waist circumference	TRUE	reported
92	5.4e-12	0.0124929	0.00181185	462166	3	104612668	rs1436348	G	A	0.582801	Waist circumference	TRUE	reported
93	1.8e-17	0.0175635	0.00206542	462166	3	136020541	rs1711171	C	T	0.749579	Waist circumference	TRUE	reported
94	6.2e-10	0.011183	0.00180784	462166	3	153691949	rs1357079	C	T	0.570076	Waist circumference	TRUE	reported
95	1.7e-10	0.0118947	0.00186339	462166	3	196149165	rs7372674	A	C	0.357239	Waist circumference	TRUE	reported
96	6.6e-10	-0.0162995	0.00263949	462166	3	61163455	rs74395133	C	T	0.133535	Waist circumference	TRUE	reported
97	5.2e-19	0.017072	0.00191652	462166	3	131758077	rs1320903	A	G	0.319725	Waist circumference	TRUE	reported
98	4.5e-16	0.0159923	0.00196858	462166	3	170724883	rs8192675	C	T	0.288645	Waist circumference	TRUE	reported
99	5e-09	-0.0120513	0.00206049	462166	3	173747092	rs1117619	G	C	0.250101	Waist circumference	TRUE	reported
100	1e-09	-0.0123292	0.00201975	462166	4	52932825	rs3113509	T	C	0.731966	Waist circumference	TRUE	reported
101	3.2e-15	0.0143396	0.00181913	462166	4	102708997	rs7377083	A	C	0.431061	Waist circumference	TRUE	reported
102	2.5e-08	0.0101403	0.00181938	462166	4	113256737	rs59068084	T	G	0.410212	Waist circumference	TRUE	reported
103	3.1e-13	-0.0131912	0.00180908	462166	4	137083193	rs1296328	C	A	0.559023	Waist circumference	TRUE	reported
104	1.3e-10	0.0123073	0.00191467	462166	4	18477030	rs6846041	G	C	0.320508	Waist circumference	TRUE	reported
105	7.1e-16	0.0218636	0.00270973	462166	4	20120274	rs6849518	T	C	0.12428	Waist circumference	TRUE	reported
106	2.8e-08	0.0301377	0.00542443	462166	4	100239319	rs1229984	C	T	0.972777	Waist circumference	TRUE	reported
107	1.7e-09	-0.0112449	0.00186604	462166	4	130724902	rs11099020	T	C	0.640565	Waist circumference	TRUE	reported
108	1.4e-09	0.0108432	0.00178995	462166	4	162091639	rs6536575	C	T	0.51907	Waist circumference	TRUE	reported
109	3.6e-08	-0.0101871	0.00184913	462166	4	180168024	rs1037702	A	G	0.621776	Waist circumference	TRUE	reported
110	3.1e-08	-0.00995199	0.00179742	462166	4	951179	rs1051613	A	G	0.544526	Waist circumference	TRUE	reported
111	6.4e-09	-0.0106038	0.00182614	462166	4	65651730	rs1346841	A	G	0.40501	Waist circumference	TRUE	reported
112	1.3e-09	-0.0108689	0.00178976	462166	4	6490789	rs4689465	C	T	0.525445	Waist circumference	TRUE	reported
113	1e-34	0.0222115	0.00180756	462166	4	45186139	rs10938398	A	G	0.433578	Waist circumference	TRUE	reported
114	1.5e-11	-0.0189755	0.00281242	462166	4	89054667	rs4148155	G	A	0.113256	Waist circumference	TRUE	reported
115	2.1e-08	-0.0113759	0.00203018	462166	4	102133144	rs4525978	T	C	0.734555	Waist circumference	TRUE	reported
116	4.5e-09	0.0105243	0.00179433	462166	4	30842780	rs4527444	G	A	0.541317	Waist circumference	TRUE	reported
117	2.2e-09	-0.0130094	0.0021745	462166	4	67802992	rs923994	G	A	0.783206	Waist circumference	TRUE	reported
118	6e-10	0.0112635	0.00181962	462166	4	96150044	rs4419475	T	A	0.407376	Waist circumference	TRUE	reported
119	2.1e-08	0.012086	0.00215599	462166	5	741999	rs400031	G	A	0.756094	Waist circumference	TRUE	reported
120	3.3e-39	-0.0239722	0.0018299	462166	5	75003678	rs2307111	C	T	0.394972	Waist circumference	TRUE	reported
121	1e-09	-0.0117225	0.00192056	462166	5	80861777	rs13182474	C	G	0.318883	Waist circumference	TRUE	reported
122	3.8e-09	0.0165927	0.00281561	462166	5	92251840	rs67632512	A	C	0.117046	Waist circumference	TRUE	reported
123	6.1e-11	-0.0156125	0.00238663	462166	5	107439012	rs40067	A	G	0.170153	Waist circumference	TRUE	reported
124	3.9e-11	-0.0122441	0.00185284	462166	5	139086651	rs2133561	T	A	0.611063	Waist circumference	TRUE	reported
125	4.2e-08	-0.00983151	0.00179325	462166	5	142712064	rs852983	A	G	0.459562	Waist circumference	TRUE	reported
126	7.3e-10	0.0137147	0.0022268	462166	5	55860866	rs3936510	T	G	0.201255	Waist circumference	TRUE	reported
127	3e-08	-0.010111	0.00182385	462166	5	63979856	rs10471636	A	G	0.508891	Waist circumference	TRUE	reported
128	2.1e-19	-0.0167827	0.00186285	462166	5	74472939	rs7707394	A	G	0.357264	Waist circumference	TRUE	reported
129	2.2e-15	0.0142773	0.00180004	462166	5	103945178	rs2161097	T	C	0.437804	Waist circumference	TRUE	reported
130	3.9e-12	0.0126307	0.00181978	462166	5	119389031	rs347551	G	C	0.472292	Waist circumference	TRUE	reported
131	3.5e-08	-0.00988959	0.00179351	462166	5	136571959	rs13163306	A	G	0.466047	Waist circumference	TRUE	reported
132	1.4e-11	-0.0121976	0.00180534	462166	5	153543466	rs7708584	G	A	0.572375	Waist circumference	TRUE	reported
133	2.1e-09	0.0111762	0.001867	462166	5	66164160	rs36140	C	A	0.635311	Waist circumference	TRUE	reported
134	5.4e-10	-0.0134593	0.00216831	462166	5	130391918	rs4706004	G	A	0.217047	Waist circumference	TRUE	reported
135	4.2e-08	-0.0111634	0.00203598	462166	5	77801359	rs876605	G	A	0.739809	Waist circumference	TRUE	reported
136	6.8e-21	-0.0204724	0.00218339	462166	5	87682877	rs7442885	G	C	0.214033	Waist circumference	TRUE	reported
137	7.3e-25	0.0270483	0.0026269	462166	5	87986314	rs34483452	A	C	0.136355	Waist circumference	TRUE	reported
138	1.7e-14	-0.0138548	0.00180588	462166	5	122657199	rs1582931	A	G	0.473264	Waist circumference	TRUE	reported
139	1.1e-09	-0.0115211	0.00189126	462166	5	153210953	rs4469245	T	A	0.662728	Waist circumference	TRUE	reported
140	4.5e-13	0.0145976	0.00201635	462166	5	170525393	rs245767	G	A	0.730365	Waist circumference	TRUE	reported
141	1.7e-10	0.0170405	0.00266903	462166	5	299621	rs9654453	C	T	0.129259	Waist circumference	TRUE	reported
142	9.8e-09	0.0107407	0.00187307	462166	5	112301096	rs1625623	T	C	0.371988	Waist circumference	TRUE	reported
143	3.3e-08	-0.0101695	0.00184128	462166	5	164574688	rs4552632	A	G	0.616568	Waist circumference	TRUE	reported
144	2.7e-12	0.0177008	0.00253183	462166	6	33389603	rs7752202	T	C	0.145139	Waist circumference	TRUE	reported
145	2.4e-13	0.0131781	0.00179925	462166	6	83433228	rs9294260	A	G	0.476584	Waist circumference	TRUE	reported
146	4.1e-08	-0.00980862	0.00178785	462166	6	143185891	rs765876	G	A	0.489495	Waist circumference	TRUE	reported
147	1.8e-08	-0.0108144	0.00192005	462166	6	20482335	rs3806114	A	G	0.668366	Waist circumference	TRUE	reported
148	5.2e-37	0.0301404	0.00237148	462166	6	50816887	rs72892910	T	G	0.172259	Waist circumference	TRUE	reported
149	1.9e-09	0.0195525	0.00325673	462166	6	53789830	rs9370243	T	G	0.082226	Waist circumference	TRUE	reported
150	1.4e-09	0.0109526	0.00181038	462166	6	81346033	rs1902066	C	T	0.562316	Waist circumference	TRUE	reported
151	3.9e-08	0.010917	0.00198683	462166	6	153364643	rs7755574	T	G	0.282559	Waist circumference	TRUE	reported
152	7e-10	0.0130316	0.00211353	462166	6	2064264	rs9378676	C	A	0.234005	Waist circumference	TRUE	reported
153	4.9e-11	-0.012784	0.00194427	462166	6	13180454	rs11757278	C	T	0.303836	Waist circumference	TRUE	reported
154	1.5e-12	-0.0187659	0.00265145	462166	6	31671498	rs28366156	C	T	0.130582	Waist circumference	TRUE	reported
155	3.1e-10	-0.0115864	0.0018403	462166	6	51177811	rs1327259	G	A	0.387739	Waist circumference	TRUE	reported
156	5.7e-13	0.0302176	0.00419212	462166	6	127454893	rs72959041	A	G	0.049136	Waist circumference	TRUE	reported
157	8.1e-12	-0.0127212	0.0018605	462166	6	12142817	rs10947793	G	A	0.371789	Waist circumference	TRUE	reported
158	5.4e-37	0.0319686	0.00251588	462166	6	34552110	rs2744938	G	A	0.147512	Waist circumference	TRUE	reported
159	5.1e-14	0.0141428	0.00187867	462166	6	51771578	rs1321521	A	C	0.345235	Waist circumference	TRUE	reported
160	5.9e-11	-0.0132827	0.00202893	462166	6	97947755	rs10499014	G	C	0.268616	Waist circumference	TRUE	reported
161	4.9e-11	0.0120106	0.001827	462166	6	98421721	rs6938973	C	T	0.601488	Waist circumference	TRUE	reported
162	6.5e-23	0.018205	0.00184715	462166	6	108888593	rs2253310	G	C	0.626102	Waist circumference	TRUE	reported
163	2.3e-10	-0.0125051	0.00197262	462166	6	124897878	rs520478	T	G	0.701359	Waist circumference	TRUE	reported
164	1.9e-09	0.0145491	0.00242098	462166	6	154333183	rs9478496	C	T	0.164212	Waist circumference	TRUE	reported
165	4.9e-25	-0.0220783	0.00213628	462166	6	26159356	rs2183947	A	G	0.225006	Waist circumference	TRUE	reported
166	5.8e-27	0.0203746	0.00189485	462166	6	40369081	rs34045288	T	C	0.334413	Waist circumference	TRUE	reported
167	3.8e-09	0.0120451	0.00204452	462166	6	70218298	rs1570298	T	A	0.743189	Waist circumference	TRUE	reported
168	1.7e-10	-0.0165685	0.00259543	462166	6	163009335	rs36007635	A	G	0.137694	Waist circumference	TRUE	reported
169	3.6e-12	-0.0135196	0.00194469	462166	7	2862542	rs1182199	A	C	0.3044	Waist circumference	TRUE	reported
170	1.7e-11	-0.012149	0.00180583	462166	7	50564204	rs3807566	T	G	0.438304	Waist circumference	TRUE	reported
171	8.8e-13	0.0132553	0.00185427	462166	7	121963813	rs10248298	A	C	0.366037	Waist circumference	TRUE	reported
172	1.9e-13	0.013799	0.00187561	462166	7	150668070	rs10236214	T	C	0.641963	Waist circumference	TRUE	reported
173	7.1e-20	-0.0165812	0.00181678	462166	7	75081418	rs58862095	T	C	0.419271	Waist circumference	TRUE	reported
174	3.8e-13	0.0132187	0.00182044	462166	7	103416541	rs12375196	A	C	0.424364	Waist circumference	TRUE	reported
175	5.7e-10	0.0200862	0.00324046	462166	7	114588540	rs4344019	G	A	0.91694	Waist circumference	TRUE	reported
176	8.3e-09	-0.0108726	0.00188655	462166	7	39447726	rs61223906	A	G	0.339313	Waist circumference	TRUE	reported
177	8.9e-11	-0.0150345	0.00231875	462166	7	71620988	rs11767811	A	G	0.181372	Waist circumference	TRUE	reported
178	3.2e-08	-0.0104772	0.0018937	462166	7	147668180	rs11773362	T	C	0.336125	Waist circumference	TRUE	reported
179	1e-10	0.0168104	0.00260196	462166	7	3125220	rs4722398	T	C	0.136117	Waist circumference	TRUE	reported
180	2e-10	-0.0153436	0.00241309	462166	7	26385763	rs73068448	T	C	0.170691	Waist circumference	TRUE	reported
181	1.8e-11	0.0122483	0.00182202	462166	7	70038969	rs4718964	T	G	0.413175	Waist circumference	TRUE	reported
182	1.5e-10	0.011687	0.00182473	462166	7	104587323	rs2470946	T	G	0.401445	Waist circumference	TRUE	reported
183	1.1e-11	-0.0125095	0.00184246	462166	7	32378979	rs215669	A	G	0.611654	Waist circumference	TRUE	reported
184	3e-10	-0.0154813	0.00245771	462166	7	76569775	rs10257197	G	A	0.841665	Waist circumference	TRUE	reported
185	3.6e-10	0.0119597	0.00190774	462166	7	92253972	rs10269774	A	G	0.326456	Waist circumference	TRUE	reported
186	9.5e-13	-0.0176676	0.00247511	462166	7	99047978	rs883403	C	T	0.154427	Waist circumference	TRUE	reported
187	2.8e-08	-0.014525	0.00261481	462166	7	133516821	rs55794894	A	G	0.135429	Waist circumference	TRUE	reported
188	1.2e-08	0.0139437	0.00244363	462166	8	60220423	rs10957087	A	T	0.159639	Waist circumference	TRUE	reported
189	6.3e-23	-0.0195133	0.00197942	462166	8	73449940	rs7845090	A	G	0.709022	Waist circumference	TRUE	reported
190	1.3e-16	0.0149337	0.00180594	462166	8	77227464	rs1609010	G	A	0.565725	Waist circumference	TRUE	reported
191	1.2e-09	0.011505	0.0018915	462166	8	142615222	rs11787216	T	C	0.369092	Waist circumference	TRUE	reported
192	2.3e-11	0.0149141	0.00222979	462166	8	27167942	rs17446091	C	T	0.20186	Waist circumference	TRUE	reported
193	2.6e-15	-0.0154452	0.00195255	462166	8	30854033	rs2725371	G	A	0.696098	Waist circumference	TRUE	reported
194	3.6e-10	0.0114574	0.00182669	462166	8	38329650	rs36061954	T	C	0.39881	Waist circumference	TRUE	reported
195	1.1e-11	-0.0122168	0.00179945	462166	8	116551405	rs11778934	G	C	0.536065	Waist circumference	TRUE	reported
196	1.1e-10	0.0127734	0.00197882	462166	8	14207321	rs1559900	T	C	0.286025	Waist circumference	TRUE	reported
197	5.3e-14	0.0150085	0.0019947	462166	8	116671848	rs4876611	G	A	0.720239	Waist circumference	TRUE	reported
198	1.9e-08	0.0164111	0.00292178	462166	8	118881908	rs12549000	A	T	0.106468	Waist circumference	TRUE	reported
199	7.4e-11	0.0117189	0.0017994	462166	8	143300279	rs4072917	A	G	0.474253	Waist circumference	TRUE	reported
200	4.7e-08	0.0107189	0.00196197	462166	8	25666169	rs59104534	T	C	0.298501	Waist circumference	TRUE	reported
201	1.2e-11	-0.0122831	0.00181048	462166	8	64702385	rs13264909	T	A	0.428948	Waist circumference	TRUE	reported
202	6e-09	0.0126069	0.00216777	462166	8	103544717	rs28580375	G	C	0.21874	Waist circumference	TRUE	reported
203	1.5e-10	-0.0115642	0.00180618	462166	9	94182363	rs2482704	T	G	0.426761	Waist circumference	TRUE	reported
204	5.4e-09	-0.0112545	0.00192897	462166	9	96437565	rs10992854	C	T	0.681971	Waist circumference	TRUE	reported
205	3.7e-11	0.0124023	0.00187454	462166	9	122957315	rs1019240	T	A	0.643153	Waist circumference	TRUE	reported
206	3.1e-16	-0.0147414	0.00180443	462166	9	15862077	rs10732335	C	A	0.442949	Waist circumference	TRUE	reported
207	8e-11	0.0124912	0.00192172	462166	9	103089143	rs4742782	G	C	0.315942	Waist circumference	TRUE	reported
208	4.5e-12	0.0143082	0.00206705	462166	9	126586563	rs1752169	A	C	0.250696	Waist circumference	TRUE	reported
209	4e-08	-0.00996701	0.00181479	462166	9	29622600	rs10757898	A	G	0.520113	Waist circumference	TRUE	reported
210	4.4e-08	0.00979421	0.00178924	462166	9	73796450	rs1360201	T	C	0.48157	Waist circumference	TRUE	reported
211	2.1e-08	0.0106237	0.00189644	462166	9	14783314	rs34882821	T	G	0.338577	Waist circumference	TRUE	reported
212	7.7e-11	0.0150036	0.00230632	462166	9	16728532	rs1411432	C	A	0.186234	Waist circumference	TRUE	reported
213	2e-08	-0.0105597	0.00188105	462166	9	23226898	rs1111817	G	C	0.365048	Waist circumference	TRUE	reported
214	2.2e-23	0.0190501	0.00191229	462166	9	28418511	rs13288841	A	G	0.32166	Waist circumference	TRUE	reported
215	2.4e-10	-0.0162997	0.00257242	462166	9	81348300	rs1619442	C	T	0.859489	Waist circumference	TRUE	reported
216	1.8e-10	0.0115117	0.00180564	462166	9	92178472	rs3949781	A	T	0.538137	Waist circumference	TRUE	reported
217	8.4e-10	0.0153033	0.00249349	462166	9	131026108	rs113132247	A	G	0.153027	Waist circumference	TRUE	reported
218	3.8e-09	0.0109331	0.00185543	462166	9	34074476	rs12001437	C	T	0.367701	Waist circumference	TRUE	reported
219	1.1e-09	-0.0112644	0.00184813	462166	9	37081301	rs7034554	G	A	0.373813	Waist circumference	TRUE	reported
220	2.9e-10	-0.011472	0.00181967	462166	10	80941417	rs703984	C	G	0.414809	Waist circumference	TRUE	reported
221	3.4e-09	0.0124451	0.00210599	462166	10	115976570	rs11196657	C	T	0.236715	Waist circumference	TRUE	reported
222	2.5e-08	0.011102	0.00199233	462166	10	126640936	rs67609008	C	T	0.283612	Waist circumference	TRUE	reported
223	2.4e-24	0.0193536	0.00190117	462166	10	21830104	rs11012732	G	A	0.331675	Waist circumference	TRUE	reported
224	2.6e-11	0.0223778	0.00335663	462166	10	33971383	rs71495038	A	G	0.076924	Waist circumference	TRUE	reported
225	1.8e-09	0.0116104	0.0019302	462166	10	34822258	rs10827380	T	C	0.314309	Waist circumference	TRUE	reported
226	3.1e-09	0.0106684	0.00179976	462166	10	88096047	rs10887578	C	G	0.497514	Waist circumference	TRUE	reported
227	2.2e-08	-0.0105885	0.00189213	462166	10	102415609	rs4075353	A	G	0.344101	Waist circumference	TRUE	reported
228	2.4e-11	0.0127004	0.00190172	462166	10	16744334	rs10795418	G	A	0.664754	Waist circumference	TRUE	reported
229	3.5e-10	-0.0120318	0.00191737	462166	10	61842645	rs7070670	T	C	0.327941	Waist circumference	TRUE	reported
230	6.3e-09	0.0150646	0.00259306	462166	10	76363107	rs10824211	T	C	0.139518	Waist circumference	TRUE	reported
231	3.2e-11	0.023047	0.00347158	462166	10	87562928	rs12245654	C	A	0.072559	Waist circumference	TRUE	reported
232	6.8e-18	0.0155254	0.00180145	462166	10	99778226	rs2439823	G	A	0.545601	Waist circumference	TRUE	reported
233	5.4e-10	0.0113777	0.00183305	462166	10	104610926	rs4290163	T	G	0.392697	Waist circumference	TRUE	reported
234	2.1e-13	0.0153066	0.00208556	462166	10	118777371	rs10787738	T	C	0.254549	Waist circumference	TRUE	reported
235	1.9e-11	-0.0121742	0.00181299	462166	10	133978962	rs2172131	C	T	0.578709	Waist circumference	TRUE	reported
236	1.6e-08	0.0112571	0.00199327	462166	10	36227101	rs2696309	C	T	0.720419	Waist circumference	TRUE	reported
237	1.3e-09	0.0145982	0.00240459	462166	11	65647105	rs12225345	G	A	0.165688	Waist circumference	TRUE	reported
238	8.9e-11	-0.0169839	0.00261937	462166	11	85238368	rs11603984	T	G	0.135129	Waist circumference	TRUE	reported
239	5.9e-11	0.0134514	0.00205497	462166	11	89922417	rs61903695	G	A	0.254942	Waist circumference	TRUE	reported
240	2.4e-10	-0.0113409	0.00178977	462166	11	113266411	rs35023999	C	A	0.508297	Waist circumference	TRUE	reported
241	9.5e-12	0.0159528	0.00234105	462166	11	134611390	rs111258054	T	C	0.183665	Waist circumference	TRUE	reported
242	4.3e-18	-0.0173687	0.0020032	462166	11	8682018	rs1502317	T	C	0.276578	Waist circumference	TRUE	reported
243	2.4e-11	0.012491	0.00187069	462166	11	13346294	rs11824092	C	T	0.635754	Waist circumference	TRUE	reported
244	1.4e-13	0.015797	0.00213642	462166	11	30329744	rs2225909	C	T	0.774104	Waist circumference	TRUE	reported
245	1.7e-19	0.0173643	0.00192251	462166	11	43707364	rs35243581	T	C	0.317318	Waist circumference	TRUE	reported
246	1.7e-14	0.0140407	0.00182953	462166	11	118941596	rs7925100	A	G	0.396115	Waist circumference	TRUE	reported
247	3.9e-39	0.0250906	0.00191723	462166	11	27712381	rs1013402	G	A	0.318423	Waist circumference	TRUE	reported
248	4e-09	0.0123512	0.00209843	462166	11	30531316	rs10835676	G	C	0.240436	Waist circumference	TRUE	reported
249	1.5e-11	0.0122154	0.00180899	462166	11	132652554	rs11223204	G	A	0.434214	Waist circumference	TRUE	reported
250	2.9e-10	-0.0115323	0.00182872	462166	11	121922587	rs11218510	A	G	0.40049	Waist circumference	TRUE	reported
251	1.4e-09	0.0108889	0.00179888	462166	11	130796248	rs7933085	G	A	0.507544	Waist circumference	TRUE	reported
252	3.7e-09	-0.0106394	0.00180461	462166	11	43934592	rs7115013	T	C	0.442738	Waist circumference	TRUE	reported
253	1.3e-26	0.0210638	0.00197238	462166	11	47606865	rs12287076	C	G	0.707082	Waist circumference	TRUE	reported
254	5.9e-19	-0.0289945	0.00326001	462166	11	67024534	rs7952436	T	C	0.081988	Waist circumference	TRUE	reported
255	4.6e-10	0.0111759	0.00179363	462166	11	115022233	rs11215381	C	T	0.525856	Waist circumference	TRUE	reported
256	9.4e-09	0.0222638	0.00387781	462166	11	116911012	rs12273545	T	C	0.056494	Waist circumference	TRUE	reported
257	2.5e-08	-0.0102658	0.00184312	462166	12	97550852	rs735033	G	A	0.605139	Waist circumference	TRUE	reported
258	1.7e-08	-0.0115986	0.00205522	462166	12	103731395	rs7966251	A	G	0.255065	Waist circumference	TRUE	reported
259	2.8e-15	-0.0160772	0.00203505	462166	12	108618630	rs3764002	T	C	0.261552	Waist circumference	TRUE	reported
260	1.2e-14	0.0159705	0.00206852	462166	12	122940075	rs11058233	G	A	0.750601	Waist circumference	TRUE	reported
261	1.4e-31	0.0215129	0.00183998	462166	12	50263148	rs7132908	A	G	0.384454	Waist circumference	TRUE	reported
262	5.7e-12	0.0133538	0.00193927	462166	12	133405069	rs3816760	A	G	0.307437	Waist circumference	TRUE	reported
263	4.1e-09	0.0152705	0.00259774	462166	12	19288508	rs10505836	C	A	0.860023	Waist circumference	TRUE	reported
264	3.6e-17	0.0157371	0.00186806	462166	12	54418166	rs894736	G	A	0.362765	Waist circumference	TRUE	reported
265	4e-16	0.0146223	0.00179659	462166	12	89771903	rs704061	C	T	0.455057	Waist circumference	TRUE	reported
266	1.1e-19	0.0199369	0.00219529	462166	12	991306	rs55726687	A	G	0.209735	Waist circumference	TRUE	reported
267	2e-12	-0.0322326	0.00458244	462166	12	120907309	rs145350287	A	T	0.039615	Waist circumference	TRUE	reported
268	2.1e-09	0.0107118	0.00178943	462166	12	122530256	rs36165342	C	T	0.478618	Waist circumference	TRUE	reported
269	2.8e-12	0.0484187	0.00693063	462166	12	4384844	rs76895963	G	T	0.020689	Waist circumference	TRUE	reported
270	3.5e-16	0.0146036	0.00179105	462166	12	41887940	rs1458156	T	C	0.488413	Waist circumference	TRUE	reported
271	1.6e-08	-0.0102606	0.0018167	462166	12	122269182	rs11614326	A	G	0.545054	Waist circumference	TRUE	reported
272	4.2e-17	0.022614	0.00268971	462166	13	54107352	rs9568867	A	G	0.129253	Waist circumference	TRUE	reported
273	7.6e-16	0.0150095	0.00186203	462166	13	79580919	rs1441264	A	G	0.593703	Waist circumference	TRUE	reported
274	1.1e-08	-0.0108139	0.00189234	462166	13	99245866	rs9584870	C	T	0.366117	Waist circumference	TRUE	reported
275	5.4e-14	-0.0179391	0.00238486	462166	13	58480400	rs34140906	C	T	0.17033	Waist circumference	TRUE	reported
276	1.1e-10	0.0117224	0.00181553	462166	13	97047020	rs12877270	A	G	0.442217	Waist circumference	TRUE	reported
277	9.3e-11	-0.0120589	0.00186172	462166	13	112191837	rs1183668	G	C	0.37014	Waist circumference	TRUE	reported
278	4.2e-11	0.012491	0.00189332	462166	13	28010734	rs1218824	A	G	0.661499	Waist circumference	TRUE	reported
279	3.8e-12	-0.0156101	0.00224739	462166	13	54354615	rs9316661	C	T	0.801292	Waist circumference	TRUE	reported
280	3e-09	0.0108325	0.00182556	462166	13	107854612	rs9888533	T	C	0.538081	Waist circumference	TRUE	reported
281	4e-10	-0.0127878	0.00204439	462166	13	31042452	rs11842871	T	G	0.259942	Waist circumference	TRUE	reported
282	6e-11	0.012489	0.00190819	462166	13	40784814	rs1336486	G	T	0.328585	Waist circumference	TRUE	reported
283	7.7e-09	0.0121297	0.00210064	462166	13	65484906	rs7324067	C	T	0.761254	Waist circumference	TRUE	reported
284	3.8e-09	0.011857	0.0020127	462166	13	86484042	rs61969511	A	G	0.278938	Waist circumference	TRUE	reported
285	1.4e-10	-0.0115336	0.00179638	462166	13	109835686	rs484455	A	G	0.481363	Waist circumference	TRUE	reported
286	1.6e-08	0.0102398	0.00181136	462166	14	56462082	rs1188209	G	A	0.551608	Waist circumference	TRUE	reported
287	3.5e-11	0.0126546	0.00191072	462166	14	104178186	rs3212038	G	A	0.328517	Waist circumference	TRUE	reported
288	7.1e-09	0.0180478	0.00311766	462166	14	101186626	rs11160600	G	A	0.092347	Waist circumference	TRUE	reported
289	1.9e-16	-0.0166104	0.002018	462166	14	25934244	rs8013377	C	A	0.269606	Waist circumference	TRUE	reported
290	1.9e-10	-0.0114279	0.00179331	462166	14	47306418	rs4900715	A	G	0.507101	Waist circumference	TRUE	reported
291	3.8e-12	-0.0130005	0.00187164	462166	14	101531854	rs61992671	G	A	0.491969	Waist circumference	TRUE	reported
292	2.4e-13	-0.0138449	0.00188965	462166	14	103251452	rs12880641	G	T	0.661581	Waist circumference	TRUE	reported
293	3.7e-17	0.0179823	0.00213539	462166	14	29690513	rs2180454	C	T	0.771831	Waist circumference	TRUE	reported
294	3.8e-09	-0.0108005	0.00183345	462166	14	30101641	rs1191600	A	C	0.59357	Waist circumference	TRUE	reported
295	2.8e-10	0.012731	0.0020176	462166	14	62361021	rs217672	C	A	0.271758	Waist circumference	TRUE	reported
296	4.5e-24	0.0219574	0.00216957	462166	14	79891882	rs10150482	A	G	0.22035	Waist circumference	TRUE	reported
297	4.6e-18	0.0161584	0.00186502	462166	14	94023972	rs6575340	A	G	0.636022	Waist circumference	TRUE	reported
298	2.6e-24	0.0185824	0.00182662	462166	15	67988133	rs3784692	T	C	0.601752	Waist circumference	TRUE	reported
299	2.3e-09	0.0107144	0.00179296	462166	15	36391965	rs11636611	T	C	0.502804	Waist circumference	TRUE	reported
300	5e-15	-0.0156228	0.00199629	462166	15	84557450	rs17296856	C	A	0.280671	Waist circumference	TRUE	reported
301	4.2e-13	-0.013082	0.001805	462166	15	51754451	rs6493498	C	T	0.54539	Waist circumference	TRUE	reported
302	3.8e-08	-0.0102703	0.00186771	462166	15	95272920	rs7169847	T	G	0.635678	Waist circumference	TRUE	reported
303	2.6e-09	-0.0127745	0.00214599	462166	15	99222509	rs56803094	G	A	0.226708	Waist circumference	TRUE	reported
304	6.7e-10	0.0151663	0.00245648	462166	15	53163603	rs80243702	A	G	0.160621	Waist circumference	TRUE	reported
305	2.3e-10	-0.0142481	0.00224816	462166	15	57120989	rs1657930	A	G	0.802922	Waist circumference	TRUE	reported
306	4.9e-12	-0.0151498	0.00219298	462166	15	92573639	rs7498044	A	G	0.217312	Waist circumference	TRUE	reported
307	4.6e-08	0.0136852	0.00250296	462166	15	35837297	rs8024137	T	A	0.848193	Waist circumference	TRUE	reported
308	1.1e-11	0.0128894	0.00189898	462166	15	73227249	rs7171864	A	G	0.660202	Waist circumference	TRUE	reported
309	1.1e-13	-0.014559	0.00195866	462166	15	80991447	rs34994596	C	T	0.297289	Waist circumference	TRUE	reported
310	3.3e-12	-0.0130789	0.00187766	462166	16	4949528	rs28375268	T	G	0.645058	Waist circumference	TRUE	reported
311	4.9e-48	0.026616	0.00182769	462166	16	28883241	rs7498665	G	A	0.399688	Waist circumference	TRUE	reported
312	1.1e-40	0.0239816	0.00179535	462166	16	29994922	rs3814883	T	C	0.482382	Waist circumference	TRUE	reported
313	1.9e-22	-0.022678	0.00232636	462166	16	2175373	rs13333747	C	T	0.182682	Waist circumference	TRUE	reported
314	5.1e-12	0.0124779	0.00180782	462166	16	24726237	rs12103006	G	A	0.569108	Waist circumference	TRUE	reported
315	6.8e-09	-0.0107152	0.00184896	462166	16	72996162	rs756717	A	G	0.399071	Waist circumference	TRUE	reported
316	8.8e-10	-0.0109798	0.00179141	462166	16	73602926	rs862227	G	A	0.457951	Waist circumference	TRUE	reported
317	3.8e-10	0.0120004	0.00191641	462166	16	82872628	rs7206608	G	C	0.321623	Waist circumference	TRUE	reported
318	2.8e-08	-0.0106223	0.00191252	462166	16	89826901	rs2376885	A	G	0.324117	Waist circumference	TRUE	reported
319	8.7e-09	-0.0132587	0.00230452	462166	16	19941968	rs9926784	C	T	0.184548	Waist circumference	TRUE	reported
320	1e-200	0.057552	0.00182234	462166	16	53806453	rs56094641	G	A	0.404591	Waist circumference	TRUE	reported
321	3.2e-11	-0.0124576	0.00187714	462166	16	406427	rs12926311	C	G	0.353624	Waist circumference	TRUE	reported
322	4.9e-26	0.0194431	0.00184223	462166	16	4015729	rs879620	T	C	0.613194	Waist circumference	TRUE	reported
323	1.1e-08	-0.011872	0.00207809	462166	16	9370690	rs11639596	C	A	0.250798	Waist circumference	TRUE	reported
324	4.4e-23	-0.0180264	0.0018218	462166	16	69651866	rs862320	T	C	0.409625	Waist circumference	TRUE	reported
325	1.3e-09	0.0109063	0.00179863	462166	16	76895693	rs9673839	G	A	0.490971	Waist circumference	TRUE	reported
326	3.6e-08	-0.010284	0.00186623	462166	16	82451159	rs1025065	G	T	0.639097	Waist circumference	TRUE	reported
327	4.1e-10	0.0112249	0.00179579	462166	17	7101292	rs3826408	T	C	0.456788	Waist circumference	TRUE	reported
328	1.6e-08	-0.0101458	0.00179655	462166	17	21268583	rs8078135	T	C	0.489933	Waist circumference	TRUE	reported
329	3.4e-09	0.0108469	0.00183573	462166	17	28546914	rs2020942	T	C	0.394892	Waist circumference	TRUE	reported
330	3e-08	0.0101556	0.0018335	462166	17	31495076	rs319775	C	T	0.608753	Waist circumference	TRUE	reported
331	6.8e-17	-0.0160848	0.00192604	462166	17	78757626	rs11150745	G	A	0.317708	Waist circumference	TRUE	reported
332	1.4e-17	0.0303242	0.003552	462166	17	46270606	rs113866544	C	T	0.068322	Waist circumference	TRUE	reported
333	1.8e-08	0.0144325	0.00256295	462166	17	52936314	rs62072003	T	C	0.143328	Waist circumference	TRUE	reported
334	2.7e-23	0.0224089	0.00225393	462166	17	65832016	rs7218014	C	T	0.197315	Waist circumference	TRUE	reported
335	3.3e-08	0.0105421	0.00190864	462166	17	9793240	rs17681738	T	C	0.328589	Waist circumference	TRUE	reported
336	1.6e-17	-0.0152919	0.00179509	462166	17	34866546	rs2306593	T	C	0.488298	Waist circumference	TRUE	reported
337	1.3e-09	0.0114738	0.0018902	462166	17	42313512	rs9916444	G	C	0.34174	Waist circumference	TRUE	reported
338	2.8e-12	-0.0126195	0.00180625	462166	17	79084367	rs3935190	A	G	0.536793	Waist circumference	TRUE	reported
339	1.3e-17	-0.0212551	0.0024876	462166	17	1835482	rs4790841	T	C	0.154472	Waist circumference	TRUE	reported
340	4.2e-12	0.0133756	0.00192994	462166	17	4040774	rs9902846	T	C	0.316036	Waist circumference	TRUE	reported
341	2.5e-15	-0.0151666	0.00191685	462166	17	44191483	rs11653367	G	A	0.328129	Waist circumference	TRUE	reported
342	5e-11	0.0167802	0.00255407	462166	18	1839601	rs8097672	T	A	0.145231	Waist circumference	TRUE	reported
343	3.4e-15	-0.0146152	0.00185609	462166	18	40744790	rs1834144	A	C	0.373194	Waist circumference	TRUE	reported
344	3.6e-31	-0.0208198	0.00179299	462166	18	21090023	rs1788808	G	A	0.494766	Waist circumference	TRUE	reported
345	2.3e-12	0.0161785	0.00230615	462166	18	53397199	rs784257	C	T	0.812569	Waist circumference	TRUE	reported
346	1.5e-21	-0.0309067	0.00324088	462166	18	58048295	rs57636386	C	T	0.083822	Waist circumference	TRUE	reported
347	4.9e-10	0.0167972	0.00270011	462166	18	63345799	rs1942826	A	G	0.12597	Waist circumference	TRUE	reported
348	3.7e-08	0.0111592	0.00202662	462166	18	2702259	rs2584205	A	G	0.733265	Waist circumference	TRUE	reported
349	7.19e-101	0.0451644	0.00211824	462166	18	57829135	rs6567160	C	T	0.232725	Waist circumference	TRUE	reported
350	5.2e-09	0.0107518	0.00184107	462166	18	39644247	rs559231	T	G	0.393054	Waist circumference	TRUE	reported
351	7.8e-12	-0.0157587	0.00230334	462166	19	4050424	rs72976986	A	G	0.190131	Waist circumference	TRUE	reported
352	1.1e-23	0.0198329	0.00197713	462166	19	18324329	rs2302209	T	C	0.288806	Waist circumference	TRUE	reported
353	7.5e-28	-0.0271422	0.00248126	462166	19	45411941	rs429358	C	T	0.154146	Waist circumference	TRUE	reported
354	6.8e-32	-0.0265551	0.00225944	462166	19	46182304	rs10423928	A	T	0.194353	Waist circumference	TRUE	reported
355	8e-10	-0.0147612	0.00240193	462166	19	1970021	rs2074881	T	C	0.168487	Waist circumference	TRUE	reported
356	3.8e-18	-0.0159195	0.00183308	462166	19	18812785	rs8112818	G	A	0.400336	Waist circumference	TRUE	reported
357	1.9e-13	0.0132885	0.00180641	462166	19	1856554	rs11666480	G	C	0.536273	Waist circumference	TRUE	reported
358	7.6e-13	-0.0149964	0.00209191	462166	19	18467322	rs12983532	T	C	0.251127	Waist circumference	TRUE	reported
359	5.9e-20	0.01754	0.00191777	462166	19	30272202	rs12462975	A	G	0.329671	Waist circumference	TRUE	reported
360	6.8e-10	-0.0133061	0.00215663	462166	19	32946043	rs2903738	T	A	0.221402	Waist circumference	TRUE	reported
361	8e-09	0.0103615	0.00179628	462166	19	33890838	rs10406327	G	C	0.478735	Waist circumference	TRUE	reported
362	6.6e-17	0.0153811	0.00184133	462166	19	47562509	rs7259070	C	T	0.596078	Waist circumference	TRUE	reported
363	2.8e-26	-0.0241942	0.00228107	462166	20	51195932	rs73142879	T	C	0.192309	Waist circumference	TRUE	reported
364	3.1e-11	0.0127063	0.00191349	462166	20	62370349	rs1056441	C	T	0.675421	Waist circumference	TRUE	reported
365	3.6e-08	-0.011125	0.00202001	462166	20	53503198	rs6069037	A	C	0.731389	Waist circumference	TRUE	reported
366	3e-08	-0.0115951	0.00209164	462166	20	17091233	rs852042	G	A	0.758579	Waist circumference	TRUE	reported
367	1.8e-12	0.0134001	0.0019003	462166	20	25190777	rs4456769	T	C	0.333423	Waist circumference	TRUE	reported
368	6.1e-11	-0.0176808	0.00270327	462166	20	41986507	rs6030803	C	T	0.126588	Waist circumference	TRUE	reported
369	1.5e-13	-0.0294934	0.00399143	462166	21	46488959	rs76040172	A	G	0.053933	Waist circumference	TRUE	reported
370	6.6e-14	-0.0139009	0.00185438	462166	21	40309436	rs13047416	G	C	0.37702	Waist circumference	TRUE	reported
371	3.9e-09	0.0133307	0.00226433	462166	22	18130209	rs11704728	T	C	0.196347	Waist circumference	TRUE	reported
372	2.4e-08	-0.010579	0.00189657	462166	22	40712637	rs6001877	A	G	0.339906	Waist circumference	TRUE	reported
373	4.4e-10	-0.0124131	0.00198899	462166	22	41804716	rs28489620	A	G	0.29035	Waist circumference	TRUE	reported
374	1.1e-08	0.0103041	0.00180539	462166	22	19948863	rs165656	C	G	0.517356	Waist circumference	TRUE	reported
