# Supplementary material for: Genetic prediction of the relationship between metabolic syndrome and colorectal cancer risk: a Mendelian randomization study
Source: Diabetol Metab Syndr. 2024 May 22;16:109. doi: 10.1186/s13098-024-01351-7 (PMC11110320; doi:10.1186/s13098-024-01351-7)
Supplement: Supplementary file 1 — Supplementary Material 1. [file 13098_2024_1351_MOESM1_ESM.zip › New folder/Supplemental Data S2.xlsx]

## Sheet: Supplemental Data S2
Supplemental Data S2. In the diagnostic component (DBP) of the preliminary analysis, SNPs strongly correlated with CRC.
	SNP	chr	pos	beta.outcome	se.outcome	samplesize.outcome	pval.outcome	eaf.outcome	effect_allele.outcome	other_allele.outcome	outcome	mr_keep.outcome
1	rs11102916	1	115836746	0.0732914	0.0635447	26554	0.248753	0.0204905	A	C	Colorectal cancer	TRUE
2	rs2033821	2	55093657	-0.0048062	0.018778	26554	0.797991	0.653794	A	G	Colorectal cancer	TRUE
3	rs12611608	2	40577162	-0.0150071	0.0180712	26554	0.406287	0.499096	C	G	Colorectal cancer	TRUE
4	rs13125101	4	81174592	-0.0134212	0.0202232	26554	0.506914	0.29372	A	G	Colorectal cancer	TRUE
5	rs6426577	1	227355918	0.00785938	0.0182194	26554	0.666196	0.573343	A	C	Colorectal cancer	TRUE
6	rs4653889	1	228112121	0.0219385	0.0181978	26554	0.227987	0.518304	G	A	Colorectal cancer	TRUE
7	rs2612016	3	53734453	0.0336998	0.019224	26554	0.0796013	0.327963	C	G	Colorectal cancer	TRUE
8	rs55741089	1	11898859	0.0951213	0.0398374	26554	0.0169524	0.0544581	A	G	Colorectal cancer	TRUE
9	rs839758	1	43862158	-0.00108566	0.0180828	26554	0.952125	0.450258	G	A	Colorectal cancer	TRUE
10	rs116734066	2	25262928	-0.0421768	0.031875	26554	0.185771	0.0921005	T	C	Colorectal cancer	TRUE
11	rs810057	2	97015073	0.0177249	0.0192296	26554	0.356659	0.323565	C	T	Colorectal cancer	TRUE
12	rs871606	4	54799245	0.0258599	0.0298674	26554	0.386588	0.10703	C	T	Colorectal cancer	TRUE
13	rs73234219	4	55349439	-0.0157982	0.0183847	26554	0.390168	0.40128	T	A	Colorectal cancer	TRUE
14	rs10210244	2	235792003	-0.0231598	0.0314703	26554	0.461775	0.891323	C	T	Colorectal cancer	TRUE
15	rs997988	7	25979194	-0.0293568	0.0185036	26554	0.112616	0.390836	A	T	Colorectal cancer	TRUE
16	rs4507656	7	22156538	-0.0178095	0.0205726	26554	0.386662	0.303173	G	C	Colorectal cancer	TRUE
17	rs877116	8	10712945	0.0263408	0.0183925	26554	0.152102	0.57952	T	G	Colorectal cancer	TRUE
18	rs16917117	8	95909498	0.0358502	0.0236488	26554	0.129533	0.177052	C	T	Colorectal cancer	TRUE
19	rs2978098	8	101676675	-0.00988168	0.0181084	26554	0.585275	0.461194	C	A	Colorectal cancer	TRUE
20	rs1322640	6	169586887	-0.0373168	0.0218071	26554	0.0870402	0.779725	C	T	Colorectal cancer	TRUE
21	rs11708951	3	41288064	0.0118768	0.018082	26554	0.511292	0.454757	T	C	Colorectal cancer	TRUE
22	rs13107325	4	103188709	-0.0285838	0.0352175	26554	0.417	0.0804575	T	C	Colorectal cancer	TRUE
23	rs2032451	6	26092170	0.0474902	0.0249591	26554	0.0570769	0.151033	T	G	Colorectal cancer	TRUE
24	rs881858	6	43806609	0.0123733	0.0197541	26554	0.531076	0.699347	A	G	Colorectal cancer	TRUE
25	rs1047763	7	7283569	0.00675189	0.0242453	26554	0.780642	0.168819	A	G	Colorectal cancer	TRUE
26	rs314373	7	100456595	0.00240458	0.0228413	26554	0.916159	0.191801	A	G	Colorectal cancer	TRUE
27	rs12522841	5	142518675	-0.0272539	0.018488	26554	0.140445	0.485326	A	G	Colorectal cancer	TRUE
28	rs72812818	5	173356752	0.010978	0.01936	26554	0.570684	0.310642	C	G	Colorectal cancer	TRUE
29	rs3798572	6	152389170	-0.025116	0.028586	26554	0.379611	0.11296	A	G	Colorectal cancer	TRUE
30	rs4923914	15	42119603	0.0233958	0.0195767	26554	0.232054	0.342842	T	C	Colorectal cancer	TRUE
31	rs28676499	12	123906307	-0.0373724	0.025041	26554	0.135583	0.194034	T	C	Colorectal cancer	TRUE
32	rs1701704	12	56412487	0.0152113	0.0192065	26554	0.428369	0.327692	G	T	Colorectal cancer	TRUE
33	rs10883543	10	102552752	-0.0197319	0.0280915	26554	0.482422	0.885513	T	G	Colorectal cancer	TRUE
34	rs7129204	11	122527212	-0.00481583	0.0280302	26554	0.863588	0.120964	C	G	Colorectal cancer	TRUE
35	rs6585256	10	115746551	0.0060505	0.0207894	26554	0.771022	0.720894	C	A	Colorectal cancer	TRUE
36	rs2306363	11	65405600	0.0118352	0.0224684	26554	0.598369	0.202137	T	G	Colorectal cancer	TRUE
37	rs13260	13	110802123	0.00165136	0.0331855	26554	0.960313	0.0955223	T	G	Colorectal cancer	TRUE
38	rs1623474	10	18471794	0.0259405	0.0191374	26554	0.175262	0.333378	T	C	Colorectal cancer	TRUE
39	rs7938342	11	1887806	0.0355803	0.0194159	26554	0.0668713	0.593167	A	T	Colorectal cancer	TRUE
40	rs12906962	15	95312071	0.0307992	0.0193942	26554	0.112272	0.32941	C	T	Colorectal cancer	TRUE
41	rs78378222	17	7571752	-0.0186734	0.0898497	26554	0.835363	0.0114826	G	T	Colorectal cancer	TRUE
42	rs292444	18	55865613	-0.009814	0.0187917	26554	0.601495	0.640544	T	G	Colorectal cancer	TRUE
43	rs12482724	21	38248682	0.0157717	0.0182328	26554	0.38703	0.430128	G	A	Colorectal cancer	TRUE
44	rs62217514	21	40028109	0.0154505	0.0210555	26554	0.463071	0.74989	T	C	Colorectal cancer	TRUE
45	rs35213536	20	62694319	-0.0488197	0.0212135	26554	0.0213717	0.249635	T	G	Colorectal cancer	TRUE
46	rs73046792	19	49605705	0.0118838	0.0262144	26554	0.650309	0.157555	A	G	Colorectal cancer	TRUE
47	rs8078510	17	47045862	0.0387401	0.020708	26554	0.0613762	0.275518	A	G	Colorectal cancer	TRUE
48	rs4792617	17	15388330	-0.0435507	0.0350721	26554	0.21433	0.0707393	A	G	Colorectal cancer	TRUE
49	rs7259942	19	31892113	-0.00707234	0.0185562	26554	0.703106	0.619216	T	C	Colorectal cancer	TRUE
50	rs11073461	15	96646939	-0.000512957	0.0193574	26554	0.978859	0.682206	T	C	Colorectal cancer	TRUE
51	rs72799341	16	30936743	0.0221924	0.0211942	26554	0.295054	0.23813	A	G	Colorectal cancer	TRUE
52	rs77924615	16	20392332	0.023111	0.0236598	26554	0.328665	0.199993	A	G	Colorectal cancer	TRUE
53	rs3211995	16	2089006	-0.0468064	0.0257618	26554	0.0692341	0.168996	A	G	Colorectal cancer	TRUE
54	rs2278524	17	4081975	0.0129797	0.019626	26554	0.508385	0.30087	A	G	Colorectal cancer	TRUE
55	rs2286526	17	59472057	0.0353582	0.0206403	26554	0.0867002	0.709402	T	C	Colorectal cancer	TRUE
56	rs72762705	16	4020732	0.040184	0.0233862	26554	0.0857452	0.207002	T	C	Colorectal cancer	TRUE
57	rs35479618	1	153662423	-0.0178092	0.0946951	26554	0.850823	0.0134865	A	G	Colorectal cancer	TRUE
58	rs1687295	3	14889756	-0.00350094	0.0202468	26554	0.862719	0.725725	C	T	Colorectal cancer	TRUE
59	rs12714414	2	651407	-0.0301773	0.0257818	26554	0.241805	0.159267	C	T	Colorectal cancer	TRUE
60	rs10049413	3	49892896	0.00901052	0.019897	26554	0.650651	0.307686	G	A	Colorectal cancer	TRUE
61	rs2252865	1	8422676	-0.00208426	0.019252	26554	0.913788	0.67691	C	T	Colorectal cancer	TRUE
62	rs1438898	2	145714354	-0.0210224	0.0208258	26554	0.312765	0.247986	C	A	Colorectal cancer	TRUE
63	rs9874101	3	194521981	0.0174603	0.018932	26554	0.356393	0.637239	G	A	Colorectal cancer	TRUE
64	rs10233389	7	50914953	0.0288394	0.0178693	26554	0.106546	0.522549	A	C	Colorectal cancer	TRUE
65	rs66887589	4	120509279	-0.0122787	0.0180716	26554	0.496855	0.484493	C	T	Colorectal cancer	TRUE
66	rs1582931	5	122657199	-0.00967791	0.0182833	26554	0.596575	0.475668	A	G	Colorectal cancer	TRUE
67	rs28752924	6	31303922	-0.0443898	0.0271352	26554	0.101865	0.290052	C	T	Colorectal cancer	TRUE
68	rs4476839	6	98342192	-0.0189109	0.0264174	26554	0.474084	0.866322	A	G	Colorectal cancer	TRUE
69	rs57333327	8	120413592	0.00434445	0.0217334	26554	0.841561	0.220103	C	G	Colorectal cancer	TRUE
70	rs34617709	7	69439045	-0.00305227	0.0195003	26554	0.87562	0.310504	T	C	Colorectal cancer	TRUE
71	rs6963105	7	75097488	0.00906509	0.0200994	26554	0.65198	0.562656	G	A	Colorectal cancer	TRUE
72	rs2515432	8	6374773	0.0150336	0.0179977	26554	0.403544	0.507089	C	T	Colorectal cancer	TRUE
73	rs11153730	6	118667522	0.00393181	0.0179394	26554	0.826516	0.486896	C	T	Colorectal cancer	TRUE
74	rs59851826	5	33206382	0.0102769	0.0202545	26554	0.611882	0.281582	G	A	Colorectal cancer	TRUE
75	rs4729301	7	96470332	0.00583897	0.0181131	26554	0.74718	0.578084	T	C	Colorectal cancer	TRUE
76	rs9337951	10	30317073	0.00295156	0.0203701	26554	0.884793	0.343796	A	G	Colorectal cancer	TRUE
77	rs4306343	12	20190630	0.0129714	0.0200417	26554	0.517489	0.725706	T	A	Colorectal cancer	TRUE
78	rs3217992	9	22003223	-0.0436709	0.0185292	26554	0.0184298	0.38226	T	C	Colorectal cancer	TRUE
79	rs11605671	11	27270081	0.00152976	0.0198069	26554	0.938437	0.313209	A	G	Colorectal cancer	TRUE
80	rs751984	11	61278246	-9.41e-05	0.0284188	26554	0.997358	0.116045	C	T	Colorectal cancer	TRUE
81	rs11228613	11	69068492	-0.00711086	0.0219705	26554	0.7462	0.22444	G	T	Colorectal cancer	TRUE
82	rs34966754	13	110872409	0.00353772	0.0195974	26554	0.856744	0.388425	C	G	Colorectal cancer	TRUE
83	rs11592442	10	64533904	-0.000981421	0.0182472	26554	0.957107	0.423844	A	T	Colorectal cancer	TRUE
84	rs6487076	12	20470857	-0.00173316	0.0217771	26554	0.936566	0.221172	G	A	Colorectal cancer	TRUE
85	rs112224765	12	42415198	-0.0387698	0.0242622	26554	0.110053	0.172715	A	G	Colorectal cancer	TRUE
86	rs4147111	10	4097118	0.0496988	0.0345719	26554	0.150562	0.0764196	C	T	Colorectal cancer	TRUE
87	rs6990531	8	81395746	0.0280422	0.0206397	26554	0.174256	0.257704	G	T	Colorectal cancer	TRUE
88	rs7941511	11	10272552	0.00052927	0.0229128	26554	0.981571	0.19034	T	C	Colorectal cancer	TRUE
89	rs7125487	11	13282058	-0.026224	0.0202191	26554	0.194633	0.726965	G	C	Colorectal cancer	TRUE
90	rs7042796	9	112357800	0.0117555	0.0264029	26554	0.656148	0.852295	G	A	Colorectal cancer	TRUE
91	rs11239271	10	45376294	0.0151426	0.0183507	26554	0.409268	0.585215	C	T	Colorectal cancer	TRUE
92	rs3118906	13	51106788	-0.00941487	0.0199674	26554	0.637275	0.278744	A	G	Colorectal cancer	TRUE
93	rs12323265	13	111014716	0.000818283	0.0190811	26554	0.965794	0.578251	G	A	Colorectal cancer	TRUE
94	rs741066	7	150500520	-0.0345717	0.0195619	26554	0.0771774	0.312916	T	C	Colorectal cancer	TRUE
95	rs17173238	7	151406220	-0.0197622	0.0208013	26554	0.342087	0.289583	G	A	Colorectal cancer	TRUE
96	rs167479	19	11526765	0.00733357	0.0216004	26554	0.734225	0.485499	T	G	Colorectal cancer	TRUE
97	rs2301597	17	43173273	0.00711476	0.0181861	26554	0.695634	0.571235	C	T	Colorectal cancer	TRUE
98	rs7270958	20	62484630	0.0684228	0.0494586	26554	0.166532	0.0431038	A	G	Colorectal cancer	TRUE
99	rs6026728	20	57723130	-0.000183429	0.0286595	26554	0.994893	0.116857	T	C	Colorectal cancer	TRUE
100	rs149453951	15	69583434	0.163354	0.113771	26554	0.151056	0.0218098	T	C	Colorectal cancer	TRUE
101	rs2469133	15	66926935	-0.0127799	0.0189624	26554	0.500337	0.351997	A	G	Colorectal cancer	TRUE
102	rs6072317	20	39881517	-0.024415	0.0242019	26554	0.313069	0.166126	T	G	Colorectal cancer	TRUE
103	rs7230482	18	48169638	-0.00351697	0.019732	26554	0.858537	0.304854	A	T	Colorectal cancer	TRUE
104	rs134041	22	28056338	-0.00239565	0.0181425	26554	0.894948	0.565792	C	T	Colorectal cancer	TRUE
105	rs6078382	20	11883794	-0.0273783	0.0183816	26554	0.136372	0.400523	A	C	Colorectal cancer	TRUE
106	rs12955964	18	20045756	0.00553232	0.018605	26554	0.766194	0.375967	T	C	Colorectal cancer	TRUE
107	rs56358311	18	42207147	-0.0165143	0.0205607	26554	0.421861	0.270763	G	A	Colorectal cancer	TRUE
108	rs8068774	17	4625669	0.0114081	0.0230213	26554	0.620216	0.236389	C	T	Colorectal cancer	TRUE
109	rs16946721	17	61106371	-0.138073	0.105923	26554	0.192396	0.0101769	G	A	Colorectal cancer	TRUE
110	rs7258382	19	7262569	-0.0206621	0.024847	26554	0.40565	0.161347	C	T	Colorectal cancer	TRUE
111	rs72654647	1	25022314	0.00604751	0.020825	26554	0.771513	0.260094	A	G	Colorectal cancer	TRUE
112	rs10900590	1	204451086	0.0176418	0.0205067	26554	0.389625	0.723001	T	C	Colorectal cancer	TRUE
113	rs7373694	3	42012719	-0.0188998	0.0247104	26554	0.44436	0.824254	A	G	Colorectal cancer	TRUE
114	rs262986	3	183435713	0.00841517	0.0185368	26554	0.64985	0.49017	A	G	Colorectal cancer	TRUE
115	rs6846799	4	18028351	-0.00366187	0.0274853	26554	0.894011	0.134142	A	G	Colorectal cancer	TRUE
116	rs3851374	3	168701648	0.0185419	0.0232531	26554	0.425222	0.81182	G	A	Colorectal cancer	TRUE
117	rs10804833	3	169173670	-0.0102189	0.0181888	26554	0.574234	0.489961	A	G	Colorectal cancer	TRUE
118	rs62294352	3	169197122	0.0203745	0.0229446	26554	0.374548	0.219165	T	C	Colorectal cancer	TRUE
119	rs75285955	3	154661341	-0.0148649	0.0308788	26554	0.630236	0.0993262	T	G	Colorectal cancer	TRUE
120	rs2229902	3	7494417	-0.00943308	0.018653	26554	0.613057	0.4343	T	A	Colorectal cancer	TRUE
121	rs918949	2	218674697	0.000178868	0.0185054	26554	0.992288	0.606476	T	C	Colorectal cancer	TRUE
122	rs7592578	2	191439591	-0.0088397	0.0238531	26554	0.710943	0.827192	G	T	Colorectal cancer	TRUE
123	rs13007770	2	148784324	0.00245477	0.0193839	26554	0.899226	0.323039	T	C	Colorectal cancer	TRUE
124	rs13004226	2	165080678	-0.010579	0.0198741	26554	0.594518	0.281523	C	G	Colorectal cancer	TRUE
125	rs72742024	1	201737722	-0.0196398	0.0191265	26554	0.304497	0.334367	T	C	Colorectal cancer	TRUE
126	rs10890238	1	38445654	0.0413093	0.0184755	26554	0.0253589	0.421491	A	T	Colorectal cancer	TRUE
127	rs10196402	2	73572081	-0.0334903	0.0200364	26554	0.0946281	0.284775	C	A	Colorectal cancer	TRUE
128	rs2897515	4	138378613	0.007795	0.018329	26554	0.670632	0.547566	C	T	Colorectal cancer	TRUE
129	rs12643599	4	156639846	0.0294276	0.0186019	26554	0.113657	0.369511	G	A	Colorectal cancer	TRUE
130	rs11556924	7	129663496	0.0454576	0.0194598	26554	0.0194926	0.385369	T	C	Colorectal cancer	TRUE
131	rs951914	8	25878995	0.0154653	0.02042	26554	0.448834	0.718616	C	G	Colorectal cancer	TRUE
132	rs891511	7	150704843	-0.0135041	0.0199417	26554	0.498291	0.337261	A	G	Colorectal cancer	TRUE
133	rs13290794	9	37183628	0.00656643	0.0186865	26554	0.725287	0.361177	A	G	Colorectal cancer	TRUE
134	rs343011	7	35488349	0.0338006	0.0216904	26554	0.119157	0.779878	G	T	Colorectal cancer	TRUE
135	rs4385259	5	127815453	-0.0276029	0.018477	26554	0.1352	0.391532	C	G	Colorectal cancer	TRUE
136	rs2397060	6	51611470	0.0505685	0.0253102	26554	0.0457225	0.149407	C	T	Colorectal cancer	TRUE
137	rs9271727	6	32593585	0.0829048	0.0359166	26554	0.0209846	0.170511	A	G	Colorectal cancer	TRUE
138	rs11745491	5	50876776	0.00980008	0.0188592	26554	0.603311	0.649847	G	A	Colorectal cancer	TRUE
139	rs12495085	3	158272632	0.015293	0.0204097	26554	0.453676	0.262835	A	G	Colorectal cancer	TRUE
140	rs72831343	10	63515681	-0.0478462	0.0260823	26554	0.0665902	0.141588	G	T	Colorectal cancer	TRUE
141	rs111346856	10	65193018	0.0252367	0.0210824	26554	0.231287	0.257935	A	G	Colorectal cancer	TRUE
142	rs633185	11	100593538	0.0345706	0.0200091	26554	0.084035	0.712873	C	G	Colorectal cancer	TRUE
143	rs3736290	15	40321351	0.00290202	0.01835	26554	0.87434	0.53666	A	C	Colorectal cancer	TRUE
144	rs11636952	15	75114322	0.00174528	0.0192706	26554	0.927837	0.67725	C	T	Colorectal cancer	TRUE
145	rs1325345	13	72344596	-0.0563098	0.0328389	26554	0.0863953	0.0830191	T	A	Colorectal cancer	TRUE
146	rs7116997	11	120060673	-0.0259319	0.0182992	26554	0.156452	0.459697	C	T	Colorectal cancer	TRUE
147	rs113892147	12	58004070	0.0219507	0.0471471	26554	0.641517	0.0395302	A	G	Colorectal cancer	TRUE
148	rs2164820	12	70463199	0.00366711	0.0179873	26554	0.838454	0.446961	C	G	Colorectal cancer	TRUE
149	rs72677850	14	50849397	-0.00519376	0.0805389	26554	0.948582	0.0156241	A	G	Colorectal cancer	TRUE
150	rs56233017	8	144981488	0.0704928	0.0466019	26554	0.130366	0.0441131	A	G	Colorectal cancer	TRUE
151	rs2782980	10	115781527	-0.014559	0.0202346	26554	0.471827	0.701192	C	T	Colorectal cancer	TRUE
152	rs507666	9	136149399	-0.0206595	0.0221143	26554	0.350193	0.209534	A	G	Colorectal cancer	TRUE
153	rs9450088	6	85626788	0.00866573	0.0213564	26554	0.684914	0.23006	C	T	Colorectal cancer	TRUE
154	rs11821781	11	16367750	0.00738476	0.0210329	26554	0.725509	0.258068	G	A	Colorectal cancer	TRUE
155	rs11026585	11	22515504	0.0346826	0.0345609	26554	0.315608	0.0791567	A	T	Colorectal cancer	TRUE
156	rs2836411	21	39819830	-0.0018894	0.0191158	26554	0.921266	0.341852	T	C	Colorectal cancer	TRUE
157	rs2895070	16	56276910	0.00919896	0.0199589	26554	0.644874	0.295119	C	A	Colorectal cancer	TRUE
158	rs2305758	19	17163661	0.0183997	0.0204798	26554	0.368955	0.276275	T	C	Colorectal cancer	TRUE
159	rs7218899	17	76739850	-0.00201042	0.0179652	26554	0.910897	0.523918	T	C	Colorectal cancer	TRUE
160	rs7500448	16	83045790	0.021251	0.0212579	26554	0.317467	0.260656	G	A	Colorectal cancer	TRUE
161	rs2294239	22	29449477	-0.0142531	0.0181752	26554	0.432919	0.427479	G	A	Colorectal cancer	TRUE
162	rs10744971	15	91443059	0.00505995	0.0188321	26554	0.78817	0.399996	C	T	Colorectal cancer	TRUE
163	rs3943093	1	243458502	-0.00671052	0.0191751	26554	0.726368	0.330435	T	C	Colorectal cancer	TRUE
164	rs2013925	1	41560291	0.0324348	0.0217204	26554	0.135361	0.781758	G	A	Colorectal cancer	TRUE
165	rs773435	1	113537084	0.00252306	0.0187789	26554	0.893121	0.416491	T	C	Colorectal cancer	TRUE
166	rs11102498	1	113119442	-0.00624305	0.0225662	26554	0.782045	0.202452	C	T	Colorectal cancer	TRUE
167	rs12693302	2	183211443	0.0292453	0.0190408	26554	0.124557	0.658601	A	G	Colorectal cancer	TRUE
168	rs67205269	2	127095154	-0.0299369	0.0248285	26554	0.227915	0.158658	A	G	Colorectal cancer	TRUE
169	rs12993599	2	219563602	0.0154052	0.0403705	26554	0.702762	0.0530165	A	G	Colorectal cancer	TRUE
170	rs35021474	2	26916844	-0.00102144	0.0186407	26554	0.956301	0.617169	G	C	Colorectal cancer	TRUE
171	rs72936986	2	159429379	-0.0207616	0.0199702	26554	0.298513	0.285838	C	A	Colorectal cancer	TRUE
172	rs6815273	4	111337478	-0.0225425	0.0190816	26554	0.237454	0.419555	A	G	Colorectal cancer	TRUE
173	rs11754057	6	166188779	-0.00767517	0.0189602	26554	0.685621	0.377398	G	A	Colorectal cancer	TRUE
174	rs76785130	6	121813835	-0.0355311	0.0709386	26554	0.616462	0.0180482	G	A	Colorectal cancer	TRUE
175	rs34302027	7	1947342	-0.0244112	0.0189446	26554	0.197552	0.362425	A	G	Colorectal cancer	TRUE
176	rs6923947	6	127098553	0.0225182	0.0197331	26554	0.253812	0.460114	A	G	Colorectal cancer	TRUE
177	rs10260816	7	46010100	0.0272454	0.0183478	26554	0.137558	0.447222	G	C	Colorectal cancer	TRUE
178	rs916880	7	27229119	-0.0240345	0.0347135	26554	0.488705	0.92387	A	G	Colorectal cancer	TRUE
179	rs7744284	6	109616218	0.00909243	0.0180883	26554	0.615197	0.518585	T	C	Colorectal cancer	TRUE
180	rs9467545	6	25638464	-0.0285896	0.0251044	26554	0.254773	0.148868	T	A	Colorectal cancer	TRUE
181	rs622871	6	31878495	-0.00646238	0.0207346	26554	0.75529	0.738391	G	A	Colorectal cancer	TRUE
182	rs1522387	3	57946096	-0.00114798	0.01815	26554	0.949568	0.443336	G	A	Colorectal cancer	TRUE
183	rs34483452	5	87986314	-0.00351229	0.025617	26554	0.890945	0.146958	A	C	Colorectal cancer	TRUE
184	rs13163533	5	61592576	-0.019722	0.0346501	26554	0.569237	0.0753427	G	C	Colorectal cancer	TRUE
185	rs1363976	5	96248795	-0.00759809	0.0182628	26554	0.677379	0.585008	C	T	Colorectal cancer	TRUE
186	rs11741461	5	158482827	-0.0196285	0.018356	26554	0.284925	0.425814	C	T	Colorectal cancer	TRUE
187	rs4883481	12	50574311	0.0407485	0.0187752	26554	0.0299813	0.623768	C	T	Colorectal cancer	TRUE
188	rs11222084	11	130273230	-0.0127301	0.0192796	26554	0.509067	0.349538	T	A	Colorectal cancer	TRUE
189	rs10840457	11	10675738	0.025888	0.019065	26554	0.174501	0.66977	G	A	Colorectal cancer	TRUE
190	rs2274224	10	96039597	0.0215711	0.0180571	26554	0.232243	0.454877	C	G	Colorectal cancer	TRUE
191	rs7101163	10	31410094	0.0657934	0.0390435	26554	0.0919645	0.0572128	T	G	Colorectal cancer	TRUE
192	rs28374197	9	140205269	-0.0295068	0.0248391	26554	0.234868	0.331758	T	C	Colorectal cancer	TRUE
193	rs28929474	14	94844947	-0.128839	0.0738903	26554	0.0812213	0.0163843	T	C	Colorectal cancer	TRUE
194	rs2681485	12	90025622	0.0113337	0.0185851	26554	0.541977	0.593337	A	G	Colorectal cancer	TRUE
195	rs12258967	10	18727959	0.00593048	0.0201649	26554	0.768683	0.311716	G	C	Colorectal cancer	TRUE
196	rs10993958	9	136535677	-0.0409971	0.0426893	26554	0.336874	0.0746829	A	G	Colorectal cancer	TRUE
197	rs78473917	20	47420709	-0.0134382	0.0251582	26554	0.593238	0.150355	C	T	Colorectal cancer	TRUE
198	rs12325242	16	69317807	-0.00851959	0.0208281	26554	0.682508	0.246695	C	G	Colorectal cancer	TRUE
199	rs60687229	21	35602268	0.00335178	0.0262644	26554	0.898452	0.14603	C	T	Colorectal cancer	TRUE
200	rs12169946	22	18468105	-0.0449463	0.0208466	26554	0.0310799	0.26202	G	A	Colorectal cancer	TRUE
201	rs1887320	20	10965998	0.00297998	0.018114	26554	0.869327	0.458885	A	G	Colorectal cancer	TRUE
202	rs12454132	18	10873221	0.0267707	0.019589	26554	0.171743	0.312279	G	A	Colorectal cancer	TRUE
203	rs9937613	16	81609375	0.00412426	0.0182418	26554	0.821132	0.577426	C	T	Colorectal cancer	TRUE
204	rs2162003	2	205077128	-0.00160937	0.0200696	26554	0.936087	0.402321	C	T	Colorectal cancer	TRUE
205	rs76328456	2	135605014	0.00418103	0.0224279	26554	0.852115	0.224826	G	A	Colorectal cancer	TRUE
206	rs12405515	1	172357441	-0.0293093	0.0182976	26554	0.109197	0.577202	T	G	Colorectal cancer	TRUE
207	rs6439475	3	134016334	-0.00586951	0.0195933	26554	0.764508	0.669319	T	C	Colorectal cancer	TRUE
208	rs72986545	3	141056797	-0.0730728	0.0350972	26554	0.0373413	0.0743742	G	A	Colorectal cancer	TRUE
209	rs28667801	4	26785356	0.00955928	0.018782	26554	0.61078	0.400553	T	A	Colorectal cancer	TRUE
210	rs10804564	3	124598526	-0.0146443	0.0182712	26554	0.422847	0.419597	G	A	Colorectal cancer	TRUE
211	rs62294352	3	169197122	-0.743845	0.920298	26554	0.418938	0.000203955	A	C	Colorectal cancer	TRUE
212	rs2087319	4	56461365	0.0244983	0.0209325	26554	0.241861	0.253594	A	C	Colorectal cancer	TRUE
213	rs62133108	2	37253455	0.0266786	0.0228599	26554	0.243191	0.19188	T	C	Colorectal cancer	TRUE
214	rs76326501	2	43167878	0.0189428	0.0323358	26554	0.558	0.0862917	C	A	Colorectal cancer	TRUE
215	rs12476256	2	43439332	-0.0284211	0.0187734	26554	0.130051	0.585176	C	T	Colorectal cancer	TRUE
216	rs6746180	2	19514419	0.0157554	0.0253692	26554	0.534572	0.149121	T	C	Colorectal cancer	TRUE
217	rs824523	2	19707855	-0.000725677	0.0192981	26554	0.970004	0.331336	A	C	Colorectal cancer	TRUE
218	rs2493291	1	3329384	0.0276796	0.0254585	26554	0.276928	0.149169	T	C	Colorectal cancer	TRUE
219	rs699	1	230845794	-0.00777916	0.0182419	26554	0.669784	0.42093	G	A	Colorectal cancer	TRUE
220	rs4667296	2	190517931	0.0446193	0.0214008	26554	0.0370749	0.76144	A	G	Colorectal cancer	TRUE
221	rs13429113	2	172552765	0.0061185	0.0200808	26554	0.760599	0.282886	T	A	Colorectal cancer	TRUE
222	rs41475048	1	183058452	-0.0892825	0.0218521	26554	4.39e-05	0.24973	G	A	Colorectal cancer	TRUE
223	rs616519	1	10768002	-0.00863751	0.0199275	26554	0.66469	0.699268	C	T	Colorectal cancer	TRUE
224	rs9352694	6	79800818	-0.00890889	0.0188127	26554	0.635815	0.398382	G	A	Colorectal cancer	TRUE
225	rs9296668	6	51838263	0.00383374	0.0182278	26554	0.833415	0.481164	G	A	Colorectal cancer	TRUE
226	rs57139556	6	150998511	0.0292975	0.035449	26554	0.408538	0.0673245	G	A	Colorectal cancer	TRUE
227	rs10059884	5	32832474	0.0232231	0.0182956	26554	0.204325	0.592716	A	C	Colorectal cancer	TRUE
228	rs73033340	7	1195692	-0.0349711	0.0640234	26554	0.584911	0.0334803	G	A	Colorectal cancer	TRUE
229	rs1123037	4	156514725	-0.0117052	0.0180582	26554	0.516862	0.483519	A	T	Colorectal cancer	TRUE
230	rs12515541	5	57095011	0.0169463	0.0185324	26554	0.3605	0.620655	T	G	Colorectal cancer	TRUE
231	rs17304212	2	179325735	0.0265948	0.0371755	26554	0.474372	0.0695541	G	C	Colorectal cancer	TRUE
232	rs17304212	2	179325735	-0.00823957	0.035482	26554	0.816369	0.0807365	T	C	Colorectal cancer	TRUE
233	rs4687477	3	185348351	-0.0085041	0.0190167	26554	0.654736	0.392706	C	T	Colorectal cancer	TRUE
234	rs39201	7	89734104	0.0278035	0.0186161	26554	0.135302	0.495619	A	G	Colorectal cancer	TRUE
235	rs28752924	6	31303922	-0.0179846	0.0410865	26554	0.661587	0.144546	G	T	Colorectal cancer	TRUE
236	rs13436194	5	157803588	0.00182301	0.0181357	26554	0.919931	0.456091	G	A	Colorectal cancer	TRUE
237	rs13312596	7	114351527	0.0060224	0.0184611	26554	0.744257	0.397589	G	A	Colorectal cancer	TRUE
238	rs7805240	7	131120971	0.00521782	0.0185433	26554	0.778415	0.385761	T	C	Colorectal cancer	TRUE
239	rs11191580	10	104906211	0.0510078	0.0310301	26554	0.100214	0.0934838	C	T	Colorectal cancer	TRUE
240	rs7322054	13	38246708	0.030806	0.0182913	26554	0.0921446	0.433765	C	A	Colorectal cancer	TRUE
241	rs9773022	8	144059713	-0.00836066	0.018844	26554	0.657276	0.449245	C	T	Colorectal cancer	TRUE
242	rs669206	11	77794724	-0.0110885	0.0183735	26554	0.546174	0.605778	C	A	Colorectal cancer	TRUE
243	rs7944584	11	47336320	0.0226306	0.0200817	26554	0.259772	0.288542	T	A	Colorectal cancer	TRUE
244	rs11021221	11	95308854	-0.0106999	0.0248317	26554	0.666541	0.157556	A	T	Colorectal cancer	TRUE
245	rs7132012	12	8832203	0.00160003	0.0193196	26554	0.933996	0.321956	G	A	Colorectal cancer	TRUE
246	rs10774625	12	111910219	0.0820964	0.0183608	26554	7.77e-06	0.499363	G	A	Colorectal cancer	TRUE
247	rs10850529	12	115949875	-0.0594838	0.0190433	26554	0.00178645	0.343699	C	G	Colorectal cancer	TRUE
248	rs35429	12	115555867	-0.025832	0.018852	26554	0.170609	0.390431	G	A	Colorectal cancer	TRUE
249	rs12905926	15	41283408	0.0125087	0.0182292	26554	0.492594	0.52857	A	G	Colorectal cancer	TRUE
250	rs2062316	15	81010249	0.00995694	0.0181028	26554	0.582304	0.442885	G	A	Colorectal cancer	TRUE
251	rs75076724	14	104014690	0.00462815	0.0251668	26554	0.854093	0.162695	C	T	Colorectal cancer	TRUE
252	rs200373	19	18286546	-0.0223927	0.0183712	26554	0.222882	0.497929	A	T	Colorectal cancer	TRUE
253	rs137923903	21	44829595	-0.0611619	0.0870142	26554	0.482121	0.0139865	T	C	Colorectal cancer	TRUE
254	rs693974	20	10557252	-0.0252667	0.0186164	26554	0.17471	0.622958	T	C	Colorectal cancer	TRUE
255	rs76833657	17	7781020	-0.0107735	0.0356643	26554	0.762592	0.0704228	A	G	Colorectal cancer	TRUE
256	rs62104477	19	30294991	0.0105827	0.019118	26554	0.579888	0.331206	T	G	Colorectal cancer	TRUE
257	rs74444983	19	45745607	-0.00318397	0.0217901	26554	0.883827	0.258023	C	T	Colorectal cancer	TRUE
258	rs62107913	19	41127036	0.00400184	0.0243927	26554	0.869684	0.179256	T	C	Colorectal cancer	TRUE
259	rs1436138	17	75316880	0.0372336	0.0194337	26554	0.0553745	0.373095	G	A	Colorectal cancer	TRUE
260	rs28406364	17	47454507	-0.0338054	0.0186953	26554	0.0705716	0.376613	T	C	Colorectal cancer	TRUE
261	rs12905116	15	79042734	-0.0323589	0.0209962	26554	0.123274	0.750273	A	T	Colorectal cancer	TRUE
262	rs6001795	22	40530922	-0.0487397	0.0226803	26554	0.0316352	0.197753	A	G	Colorectal cancer	TRUE
263	rs11865952	16	21092051	-0.00478908	0.0181077	26554	0.791413	0.43359	G	A	Colorectal cancer	TRUE
264	rs8081273	17	2222325	0.0112028	0.0187772	26554	0.550762	0.376372	T	C	Colorectal cancer	TRUE
265	rs34672900	17	41281550	0.0354479	0.0231503	26554	0.125718	0.232788	A	G	Colorectal cancer	TRUE
