# Supplementary material for: Genetic prediction of the relationship between metabolic syndrome and colorectal cancer risk: a Mendelian randomization study
Source: Diabetol Metab Syndr. 2024 May 22;16:109. doi: 10.1186/s13098-024-01351-7 (PMC11110320; doi:10.1186/s13098-024-01351-7)
Supplement: Supplementary file 1 — Supplementary Material 1. [file 13098_2024_1351_MOESM1_ESM.zip › New folder/Supplemental Data S20.xlsx]

## Sheet: Supplemental Data S20
Supplemental Data S20. In the diagnostic component (WC) of the preliminary analysis, SNPs strongly correlated with CRC.
	SNP	chr	pos	beta.outcome	se.outcome	samplesize.outcome	pval.outcome	eaf.outcome	effect_allele.outcome	other_allele.outcome	outcome	mr_keep.outcome
1	rs77165542	2	430975	-0.0303227	0.0567186	26554	0.592916	0.0322456	T	C	Colorectal cancer	TRUE
2	rs11165493	1	96274928	0.00495056	0.0194229	26554	0.798814	0.340939	A	G	Colorectal cancer	TRUE
3	rs2618039	1	112324111	0.0249001	0.0185304	26554	0.179033	0.386403	T	A	Colorectal cancer	TRUE
4	rs649458	1	23712528	-0.017311	0.0259017	26554	0.503919	0.859591	A	T	Colorectal cancer	TRUE
5	rs945211	1	32191798	-0.00584213	0.0190915	26554	0.759598	0.624159	C	G	Colorectal cancer	TRUE
6	rs3845344	1	75001480	-0.012571	0.0184995	26554	0.496803	0.37997	T	C	Colorectal cancer	TRUE
7	rs35216639	1	174572982	-0.0129815	0.0281265	26554	0.644411	0.115014	A	C	Colorectal cancer	TRUE
8	rs75035127	1	174973726	0.0413033	0.0514072	26554	0.421712	0.0315455	G	A	Colorectal cancer	TRUE
9	rs10185199	2	40282202	-0.000235426	0.0204418	26554	0.990811	0.29917	A	G	Colorectal cancer	TRUE
10	rs156902	1	16840786	0.0151207	0.0358741	26554	0.673395	0.919219	C	G	Colorectal cancer	TRUE
11	rs156902	1	16840786	0.016405	0.0311937	26554	0.598953	0.259782	T	G	Colorectal cancer	TRUE
12	rs11675464	2	204053742	0.0352659	0.0182489	26554	0.0532991	0.570698	G	A	Colorectal cancer	TRUE
13	rs73052033	3	185828465	0.0324563	0.0241881	26554	0.179652	0.179686	C	T	Colorectal cancer	TRUE
14	rs7372674	3	196149165	0.00864395	0.0187519	26554	0.644825	0.36055	A	C	Colorectal cancer	TRUE
15	rs1051613	4	951179	0.00838795	0.0183046	26554	0.646778	0.529773	A	G	Colorectal cancer	TRUE
16	rs13033310	2	133523605	-0.00276976	0.0205596	26554	0.892834	0.258806	A	G	Colorectal cancer	TRUE
17	rs12107172	3	147134039	-0.030759	0.0264058	26554	0.244078	0.134156	G	A	Colorectal cancer	TRUE
18	rs6551304	3	88306596	-0.0101318	0.0243848	26554	0.677779	0.836696	G	A	Colorectal cancer	TRUE
19	rs1454687	3	94038085	0.0141153	0.0180176	26554	0.433385	0.523558	G	C	Colorectal cancer	TRUE
20	rs12042959	1	243533273	0.000261854	0.0253274	26554	0.991751	0.148101	G	A	Colorectal cancer	TRUE
21	rs11898037	2	36558986	-0.003905	0.0189722	26554	0.836925	0.361836	C	T	Colorectal cancer	TRUE
22	rs9308964	2	35436262	-0.00578275	0.0182181	26554	0.750927	0.564643	T	C	Colorectal cancer	TRUE
23	rs539515	1	177889025	0.000602786	0.0230641	26554	0.979149	0.186634	C	A	Colorectal cancer	TRUE
24	rs62246311	3	9498143	0.00932087	0.0289184	26554	0.747212	0.11271	A	G	Colorectal cancer	TRUE
25	rs10490869	3	35635145	-0.0178285	0.0221071	26554	0.419977	0.216923	T	A	Colorectal cancer	TRUE
26	rs2678204	1	201800511	0.0376421	0.0192462	26554	0.0504859	0.322453	G	T	Colorectal cancer	TRUE
27	rs3866805	1	6657424	0.00460849	0.0187233	26554	0.805576	0.357056	A	C	Colorectal cancer	TRUE
28	rs4851283	2	100894802	-0.0272734	0.019608	26554	0.164246	0.679559	G	C	Colorectal cancer	TRUE
29	rs1441098	2	104454345	0.398577	0.395	26554	0.312948	0.00109291	C	A	Colorectal cancer	TRUE
30	rs4856720	3	161447373	-0.0282429	0.0180803	26554	0.118269	0.54105	C	G	Colorectal cancer	TRUE
31	rs10957087	8	60220423	0.0385293	0.0246318	26554	0.117768	0.15957	A	T	Colorectal cancer	TRUE
32	rs1609010	8	77227464	-0.0159178	0.0180787	26554	0.378603	0.560183	G	A	Colorectal cancer	TRUE
33	rs520478	6	124897878	-0.0151641	0.0197029	26554	0.441515	0.695353	T	G	Colorectal cancer	TRUE
34	rs7845090	8	73449940	0.0329968	0.0200021	26554	0.0990125	0.71466	A	G	Colorectal cancer	TRUE
35	rs2881479	3	12367105	0.0439208	0.0249369	26554	0.0781916	0.158546	T	A	Colorectal cancer	TRUE
36	rs1799923	3	42306294	0.0197174	0.028191	26554	0.484288	0.885794	G	A	Colorectal cancer	TRUE
37	rs1229984	4	100239319	0.0611552	0.0487256	26554	0.209445	0.953155	C	T	Colorectal cancer	TRUE
38	rs7377083	4	102708997	-0.014765	0.0200797	26554	0.462144	0.440746	A	C	Colorectal cancer	TRUE
39	rs7630382	3	85111108	-0.00289611	0.0181647	26554	0.873325	0.539386	T	C	Colorectal cancer	TRUE
40	rs7752202	6	33389603	-0.00529423	0.0248539	26554	0.831316	0.157316	T	C	Colorectal cancer	TRUE
41	rs36140	5	66164160	-0.0251193	0.0187103	26554	0.179421	0.642351	C	A	Colorectal cancer	TRUE
42	rs347551	5	119389031	0.0238352	0.0187669	26554	0.204062	0.487305	G	C	Colorectal cancer	TRUE
43	rs1019240	9	122957315	-0.0061541	0.0191024	26554	0.747329	0.64753	T	A	Colorectal cancer	TRUE
44	rs704061	12	89771903	-0.0132959	0.0183404	26554	0.468481	0.456021	C	T	Colorectal cancer	TRUE
45	rs61969511	13	86484042	-0.008651	0.0205612	26554	0.673943	0.261363	A	G	Colorectal cancer	TRUE
46	rs9478496	6	154333183	0.00544568	0.0242607	26554	0.822395	0.169364	C	T	Colorectal cancer	TRUE
47	rs765876	6	143185891	-0.0365191	0.0180298	26554	0.0428174	0.482285	G	A	Colorectal cancer	TRUE
48	rs8013377	14	25934244	-0.0104291	0.0202101	26554	0.605832	0.276251	C	A	Colorectal cancer	TRUE
49	rs1188209	14	56462082	-0.0368037	0.0181105	26554	0.0421357	0.556368	G	A	Colorectal cancer	TRUE
50	rs735033	12	97550852	0.0275399	0.0185844	26554	0.138371	0.615044	G	A	Colorectal cancer	TRUE
51	rs1458156	12	41887940	-0.00305638	0.0180244	26554	0.865349	0.480896	T	C	Colorectal cancer	TRUE
52	rs7132908	12	50263148	-0.00428222	0.0188257	26554	0.820061	0.391935	A	G	Colorectal cancer	TRUE
53	rs71495038	10	33971383	-0.00589133	0.0334859	26554	0.860345	0.0787172	A	G	Colorectal cancer	TRUE
54	rs7034554	9	37081301	0.00612731	0.0191556	26554	0.749066	0.365912	G	A	Colorectal cancer	TRUE
55	rs12225345	11	65647105	0.0168871	0.0244738	26554	0.490189	0.160633	G	A	Colorectal cancer	TRUE
56	rs34882821	9	14783314	0.0138428	0.0191433	26554	0.469611	0.339517	T	G	Colorectal cancer	TRUE
57	rs7952436	11	67024534	-0.0426239	0.0438064	26554	0.330551	0.0707488	T	C	Colorectal cancer	TRUE
58	rs61223906	7	39447726	-0.0258273	0.0190791	26554	0.175832	0.336559	A	G	Colorectal cancer	TRUE
59	rs10795418	10	16744334	-0.00668326	0.0194207	26554	0.730747	0.672764	G	A	Colorectal cancer	TRUE
60	rs111258054	11	134611390	-0.0174155	0.0242622	26554	0.472878	0.182724	T	C	Colorectal cancer	TRUE
61	rs2172131	10	133978962	-0.00384417	0.0180872	26554	0.831689	0.558482	C	T	Colorectal cancer	TRUE
62	rs2225909	11	30329744	0.0019284	0.0221933	26554	0.930758	0.789712	C	T	Colorectal cancer	TRUE
63	rs7070670	10	61842645	0.0305352	0.0193348	26554	0.11427	0.32177	T	C	Colorectal cancer	TRUE
64	rs2584205	18	2702259	0.00469274	0.0212003	26554	0.824818	0.729473	A	G	Colorectal cancer	TRUE
65	rs3935190	17	79084367	-0.0132995	0.0186669	26554	0.476178	0.541052	A	G	Colorectal cancer	TRUE
66	rs73142879	20	51195932	-0.050391	0.0234981	26554	0.0319956	0.182498	T	C	Colorectal cancer	TRUE
67	rs13047416	21	40309436	0.0103243	0.0185837	26554	0.578513	0.379003	G	C	Colorectal cancer	TRUE
68	rs6001877	22	40712637	-0.0394623	0.0190827	26554	0.0386429	0.333398	A	G	Colorectal cancer	TRUE
69	rs165656	22	19948863	-0.0355603	0.0180346	26554	0.048634	0.516698	C	G	Colorectal cancer	TRUE
70	rs2074881	19	1970021	0.0120358	0.0251919	26554	0.632817	0.171392	T	C	Colorectal cancer	TRUE
71	rs2306593	17	34866546	-0.0251833	0.0181683	26554	0.165712	0.488605	T	C	Colorectal cancer	TRUE
72	rs862227	16	73602926	0.00303509	0.0185265	26554	0.869869	0.448947	G	A	Colorectal cancer	TRUE
73	rs7498665	16	28883241	-0.0105967	0.0185509	26554	0.56785	0.388993	G	A	Colorectal cancer	TRUE
74	rs2376885	16	89826901	-0.0513718	0.0197698	26554	0.00936311	0.303365	A	G	Colorectal cancer	TRUE
75	rs429358	19	45411941	-0.000824224	0.0267166	26554	0.975389	0.135425	C	T	Colorectal cancer	TRUE
76	rs10423928	19	46182304	0.00659125	0.0224255	26554	0.768821	0.211683	A	T	Colorectal cancer	TRUE
77	rs2903738	19	32946043	0.00426141	0.022233	26554	0.848	0.213786	T	A	Colorectal cancer	TRUE
78	rs879620	16	4015729	0.0113362	0.0185555	26554	0.541244	0.609306	T	C	Colorectal cancer	TRUE
79	rs28375268	16	4949528	-0.00880086	0.0190116	26554	0.643421	0.637657	T	G	Colorectal cancer	TRUE
80	rs756717	16	72996162	0.0116801	0.0186062	26554	0.530167	0.394394	A	G	Colorectal cancer	TRUE
81	rs1441098	2	104454345	0.00261507	0.0182169	26554	0.885854	0.544215	T	A	Colorectal cancer	TRUE
82	rs3087523	2	105977776	-0.0339808	0.0279433	26554	0.223962	0.120404	A	G	Colorectal cancer	TRUE
83	rs4844809	1	209519772	-0.0324701	0.0263054	26554	0.217072	0.136093	C	G	Colorectal cancer	TRUE
84	rs74395133	3	61163455	-0.0462076	0.0269944	26554	0.0869421	0.132064	C	T	Colorectal cancer	TRUE
85	rs557951	3	62713263	0.0120463	0.0192774	26554	0.532043	0.318703	G	T	Colorectal cancer	TRUE
86	rs9835772	3	85766025	-0.0441063	0.0209912	26554	0.0356246	0.246788	T	A	Colorectal cancer	TRUE
87	rs7519259	1	66434743	-0.0146987	0.0180393	26554	0.415177	0.523719	A	G	Colorectal cancer	TRUE
88	rs3768321	1	40035928	0.0119508	0.0229489	26554	0.602535	0.196647	T	G	Colorectal cancer	TRUE
89	rs12463617	2	629244	0.0340836	0.0235646	26554	0.148068	0.821945	C	A	Colorectal cancer	TRUE
90	rs76286777	2	25195577	-0.000865204	0.0225251	26554	0.96936	0.204448	C	T	Colorectal cancer	TRUE
91	rs34234296	2	175166636	0.00848856	0.0193023	26554	0.660103	0.377413	A	G	Colorectal cancer	TRUE
92	rs28350	3	42418446	-0.0242196	0.0232092	26554	0.296701	0.808929	G	A	Colorectal cancer	TRUE
93	rs72634826	1	1601052	-0.020994	0.0303813	26554	0.489556	0.253439	A	G	Colorectal cancer	TRUE
94	rs10803762	2	161105876	-0.011638	0.0191679	26554	0.543746	0.6692	A	G	Colorectal cancer	TRUE
95	rs1609303	2	181567556	0.0186462	0.0188779	26554	0.323287	0.634541	A	T	Colorectal cancer	TRUE
96	rs815163	1	190294726	-0.0102578	0.0182376	26554	0.573807	0.576882	C	T	Colorectal cancer	TRUE
97	rs35681682	2	69678079	0.0199732	0.0182475	26554	0.273705	0.448771	C	T	Colorectal cancer	TRUE
98	rs308911	2	86855977	-0.0349135	0.020061	26554	0.0817937	0.726181	G	A	Colorectal cancer	TRUE
99	rs9814758	3	123062657	-0.0195636	0.0189398	26554	0.301634	0.365562	G	T	Colorectal cancer	TRUE
100	rs9289630	3	141178670	-0.0293938	0.0189678	26554	0.12122	0.366932	C	G	Colorectal cancer	TRUE
101	rs3807566	7	50564204	-0.016906	0.0180603	26554	0.349227	0.445671	T	G	Colorectal cancer	TRUE
102	rs1037702	4	180168024	0.0108529	0.0187211	26554	0.562106	0.608959	A	G	Colorectal cancer	TRUE
103	rs2161097	5	103945178	-0.0233146	0.0180662	26554	0.196872	0.435071	T	C	Colorectal cancer	TRUE
104	rs1582931	5	122657199	-0.00967791	0.0182833	26554	0.596575	0.475668	A	G	Colorectal cancer	TRUE
105	rs28366156	6	31671498	-0.026426	0.0278215	26554	0.342194	0.117433	C	T	Colorectal cancer	TRUE
106	rs4876611	8	116671848	0.0366173	0.0203149	26554	0.0714694	0.739686	G	A	Colorectal cancer	TRUE
107	rs1411432	9	16728532	0.0121217	0.0234957	26554	0.605914	0.193693	C	A	Colorectal cancer	TRUE
108	rs10732335	9	15862077	-0.0041042	0.0182621	26554	0.822182	0.436365	C	A	Colorectal cancer	TRUE
109	rs36007635	6	163009335	-0.00140312	0.0265999	26554	0.957932	0.13161	A	G	Colorectal cancer	TRUE
110	rs58862095	7	75081418	-0.0075833	0.0205003	26554	0.711449	0.422737	T	C	Colorectal cancer	TRUE
111	rs10257197	7	76569775	-0.0378536	0.0251196	26554	0.131827	0.839452	G	A	Colorectal cancer	TRUE
112	rs59104534	8	25666169	0.00986196	0.0201198	26554	0.624018	0.290227	T	C	Colorectal cancer	TRUE
113	rs3936510	5	55860866	-0.0123994	0.022695	26554	0.584828	0.195266	T	G	Colorectal cancer	TRUE
114	rs72892910	6	50816887	-0.00116737	0.02377	26554	0.960831	0.178303	T	G	Colorectal cancer	TRUE
115	rs13163306	5	136571959	-0.0325189	0.0180102	26554	0.0709839	0.472822	A	G	Colorectal cancer	TRUE
116	rs4469245	5	153210953	-0.0249709	0.0190011	26554	0.188784	0.660172	T	A	Colorectal cancer	TRUE
117	rs59068084	4	113256737	0.0105443	0.0186741	26554	0.572314	0.40324	T	G	Colorectal cancer	TRUE
118	rs6938973	6	98421721	0.0233153	0.0184532	26554	0.206417	0.6055	C	T	Colorectal cancer	TRUE
119	rs7755574	6	153364643	0.0148536	0.0198039	26554	0.453233	0.29275	T	G	Colorectal cancer	TRUE
120	rs73985439	2	212299249	-0.0430025	0.019615	26554	0.0283563	0.303565	C	A	Colorectal cancer	TRUE
121	rs8192675	3	170724883	-0.000363976	0.0196069	26554	0.985189	0.299981	C	T	Colorectal cancer	TRUE
122	rs1625623	5	112301096	-0.00480583	0.0187099	26554	0.797287	0.376812	T	C	Colorectal cancer	TRUE
123	rs67632512	5	92251840	-0.00857153	0.0288876	26554	0.76668	0.111812	A	C	Colorectal cancer	TRUE
124	rs10269774	7	92253972	0.026002	0.0190072	26554	0.171309	0.352552	A	G	Colorectal cancer	TRUE
125	rs1502317	11	8682018	-0.0288496	0.0196203	26554	0.141455	0.297022	T	C	Colorectal cancer	TRUE
126	rs10835676	11	30531316	0.032641	0.0211708	26554	0.123124	0.240278	G	C	Colorectal cancer	TRUE
127	rs35243581	11	43707364	0.025387	0.0194699	26554	0.192263	0.313275	T	C	Colorectal cancer	TRUE
128	rs12877270	13	97047020	-2.34e-05	0.0182517	26554	0.998979	0.460487	A	G	Colorectal cancer	TRUE
129	rs11636611	15	36391965	0.0424149	0.018081	26554	0.018985	0.490239	T	C	Colorectal cancer	TRUE
130	rs1336486	13	40784814	0.00399316	0.019513	26554	0.837852	0.314384	G	T	Colorectal cancer	TRUE
131	rs1191600	14	30101641	0.00359247	0.0185599	26554	0.84652	0.60273	A	C	Colorectal cancer	TRUE
132	rs217672	14	62361021	-0.00730995	0.0206017	26554	0.722723	0.256861	C	A	Colorectal cancer	TRUE
133	rs11215381	11	115022233	-0.0289145	0.0180958	26554	0.110076	0.531255	C	T	Colorectal cancer	TRUE
134	rs11218510	11	121922587	0.0045513	0.0183724	26554	0.804347	0.400243	A	G	Colorectal cancer	TRUE
135	rs11603984	11	85238368	-0.00976238	0.0268297	26554	0.715959	0.132142	T	G	Colorectal cancer	TRUE
136	rs36165342	12	122530256	-0.0154412	0.0181413	26554	0.394678	0.475075	C	T	Colorectal cancer	TRUE
137	rs11058233	12	122940075	0.00551101	0.0207068	26554	0.790127	0.747447	G	A	Colorectal cancer	TRUE
138	rs11223204	11	132652554	-0.0267814	0.0184081	26554	0.145706	0.427558	G	A	Colorectal cancer	TRUE
139	rs113132247	9	131026108	-0.0318677	0.0256417	26554	0.213938	0.152936	A	G	Colorectal cancer	TRUE
140	rs10887578	10	88096047	-0.00547554	0.0182431	26554	0.764068	0.485875	C	G	Colorectal cancer	TRUE
141	rs13288841	9	28418511	0.0131339	0.0195053	26554	0.500725	0.302742	A	G	Colorectal cancer	TRUE
142	rs4290163	10	104610926	-0.00890899	0.0183086	26554	0.626542	0.414337	T	G	Colorectal cancer	TRUE
143	rs11842871	13	31042452	-0.0242739	0.0213367	26554	0.255263	0.247651	T	G	Colorectal cancer	TRUE
144	rs7324067	13	65484906	0.0263114	0.0211739	26554	0.214003	0.766766	C	T	Colorectal cancer	TRUE
145	rs10499014	6	97947755	0.00177892	0.0209508	26554	0.932333	0.26476	G	C	Colorectal cancer	TRUE
146	rs852983	5	142712064	-0.00928256	0.0179485	26554	0.605033	0.470785	A	G	Colorectal cancer	TRUE
147	rs10248298	7	121963813	0.0166383	0.0187233	26554	0.374197	0.37473	A	C	Colorectal cancer	TRUE
148	rs17296856	15	84557450	-0.00659684	0.0199113	26554	0.74041	0.283536	C	A	Colorectal cancer	TRUE
149	rs56094641	16	53806453	-0.00256741	0.0182921	26554	0.888379	0.416741	G	A	Colorectal cancer	TRUE
150	rs12983532	19	18467322	-0.00793785	0.0222413	26554	0.721169	0.243117	T	C	Colorectal cancer	TRUE
151	rs11653367	17	44191483	0.00995599	0.0203623	26554	0.624882	0.338738	G	A	Colorectal cancer	TRUE
152	rs62072003	17	52936314	0.0490781	0.026002	26554	0.0590963	0.141164	T	C	Colorectal cancer	TRUE
153	rs11639596	16	9370690	-0.00777908	0.0207451	26554	0.707672	0.266038	C	A	Colorectal cancer	TRUE
154	rs34994596	15	80991447	0.0140975	0.0196452	26554	0.473	0.298093	C	T	Colorectal cancer	TRUE
155	rs12462975	19	30272202	0.0152985	0.0194148	26554	0.430709	0.327052	A	G	Colorectal cancer	TRUE
156	rs9916444	17	42313512	-0.00106746	0.0189827	26554	0.955156	0.345622	G	C	Colorectal cancer	TRUE
157	rs9902846	17	4040774	0.0145428	0.0196445	26554	0.459119	0.312665	T	C	Colorectal cancer	TRUE
158	rs1108548	1	218634787	0.0592465	0.0202047	26554	0.0033645	0.274516	G	A	Colorectal cancer	TRUE
159	rs13420048	2	50751414	-0.00878326	0.019079	26554	0.645256	0.394427	A	C	Colorectal cancer	TRUE
160	rs72618637	2	48953979	-0.0170716	0.0238247	26554	0.473652	0.189057	A	T	Colorectal cancer	TRUE
161	rs11162968	1	80784642	-0.0139041	0.0202863	26554	0.493097	0.300306	C	T	Colorectal cancer	TRUE
162	rs61813324	1	156049877	0.0572819	0.030461	26554	0.0600399	0.133921	T	C	Colorectal cancer	TRUE
163	rs6682438	1	33784146	0.00317077	0.0190319	26554	0.867683	0.66365	C	T	Colorectal cancer	TRUE
164	rs35882248	2	230627955	0.011774	0.0190516	26554	0.536571	0.336826	T	C	Colorectal cancer	TRUE
165	rs4017425	3	44028764	0.0192281	0.0180007	26554	0.285436	0.47321	T	C	Colorectal cancer	TRUE
166	rs6791983	3	25111890	0.0133691	0.0210564	26554	0.525482	0.757884	A	C	Colorectal cancer	TRUE
167	rs62261725	3	85898626	0.00947171	0.0193058	26554	0.623699	0.32038	G	A	Colorectal cancer	TRUE
168	rs6849518	4	20120274	-0.0219982	0.0276473	26554	0.426224	0.121415	T	C	Colorectal cancer	TRUE
169	rs12478299	2	193811641	-0.000827074	0.0210427	26554	0.968648	0.266031	C	T	Colorectal cancer	TRUE
170	rs7539903	1	209208033	-0.0210988	0.0185255	26554	0.254743	0.615601	A	T	Colorectal cancer	TRUE
171	rs429343	2	147903382	-0.0155354	0.0181511	26554	0.392056	0.582773	G	A	Colorectal cancer	TRUE
172	rs114964326	2	146015229	-0.0781492	0.0613308	26554	0.202583	0.024167	A	G	Colorectal cancer	TRUE
173	rs2470549	3	15737698	0.00640815	0.0183746	26554	0.727277	0.603791	C	T	Colorectal cancer	TRUE
174	rs9843653	3	49920571	0.0255227	0.0181096	26554	0.158732	0.488009	C	T	Colorectal cancer	TRUE
175	rs1405261	2	6143991	-0.022838	0.0184161	26554	0.214935	0.452182	A	T	Colorectal cancer	TRUE
176	rs115056380	1	111338672	-0.0213133	0.0451464	26554	0.636862	0.0427737	A	G	Colorectal cancer	TRUE
177	rs1861410	2	58933591	-0.0283728	0.0179937	26554	0.114836	0.555203	T	C	Colorectal cancer	TRUE
178	rs3113509	4	52932825	-0.0182077	0.0208278	26554	0.382006	0.749302	T	C	Colorectal cancer	TRUE
179	rs4419475	4	96150044	-0.0106472	0.0187427	26554	0.569987	0.398091	T	A	Colorectal cancer	TRUE
180	rs1357079	3	153691949	-0.0172872	0.0182675	26554	0.343976	0.566409	C	T	Colorectal cancer	TRUE
181	rs10947793	6	12142817	-0.0435782	0.0188946	26554	0.0210892	0.380038	G	A	Colorectal cancer	TRUE
182	rs2744938	6	34552110	-0.0116028	0.0254546	26554	0.648518	0.151252	G	A	Colorectal cancer	TRUE
183	rs10236214	7	150668070	0.0103649	0.0189634	26554	0.584672	0.637481	T	C	Colorectal cancer	TRUE
184	rs2482704	9	94182363	-0.0115186	0.0183769	26554	0.530792	0.418422	T	G	Colorectal cancer	TRUE
185	rs28580375	8	103544717	0.015416	0.0216833	26554	0.477107	0.222159	G	C	Colorectal cancer	TRUE
186	rs1559900	8	14207321	-0.00668124	0.0199284	26554	0.737427	0.289135	T	C	Colorectal cancer	TRUE
187	rs7442885	5	87682877	0.0253751	0.0215985	26554	0.240053	0.229581	G	C	Colorectal cancer	TRUE
188	rs4706004	5	130391918	0.00444519	0.0219891	26554	0.839796	0.220606	G	A	Colorectal cancer	TRUE
189	rs4552632	5	164574688	-0.0150966	0.0184679	26554	0.413671	0.609149	A	G	Colorectal cancer	TRUE
190	rs9370243	6	53789830	0.0522672	0.0324946	26554	0.107728	0.0880047	T	G	Colorectal cancer	TRUE
191	rs3806114	6	20482335	-0.00465502	0.0196147	26554	0.812406	0.690186	A	G	Colorectal cancer	TRUE
192	rs10471636	5	63979856	-0.0106255	0.0185017	26554	0.565766	0.495344	A	G	Colorectal cancer	TRUE
193	rs876605	5	77801359	-0.012051	0.0206141	26554	0.558819	0.740079	G	A	Colorectal cancer	TRUE
194	rs1182199	7	2862542	-0.0408777	0.0197471	26554	0.0384468	0.298859	A	C	Colorectal cancer	TRUE
195	rs9294260	6	83433228	-0.0197913	0.0180903	26554	0.273942	0.466247	A	G	Colorectal cancer	TRUE
196	rs1731246	2	26938216	-0.00951374	0.0214669	26554	0.657634	0.766425	T	G	Colorectal cancer	TRUE
197	rs1346841	4	65651730	-0.0127676	0.0182808	26554	0.484917	0.403056	A	G	Colorectal cancer	TRUE
198	rs923994	4	67802992	-0.0169405	0.0217193	26554	0.435405	0.776792	G	A	Colorectal cancer	TRUE
199	rs2696309	10	36227101	0.0161912	0.0198861	26554	0.415533	0.71764	C	T	Colorectal cancer	TRUE
200	rs12245654	10	87562928	0.0039824	0.0352248	26554	0.909986	0.0711299	C	A	Colorectal cancer	TRUE
201	rs61903695	11	89922417	0.0144324	0.020927	26554	0.490412	0.245903	G	A	Colorectal cancer	TRUE
202	rs3212038	14	104178186	-0.00144098	0.0193503	26554	0.940638	0.324489	G	A	Colorectal cancer	TRUE
203	rs12926311	16	406427	-0.0168431	0.0191384	26554	0.378823	0.348651	C	G	Colorectal cancer	TRUE
204	rs13333747	16	2175373	-0.0254678	0.0249346	26554	0.307073	0.181417	C	T	Colorectal cancer	TRUE
205	rs9316661	13	54354615	-0.0118246	0.0226601	26554	0.601791	0.801727	C	T	Colorectal cancer	TRUE
206	rs484455	13	109835686	-0.0145252	0.0180322	26554	0.420523	0.495816	A	G	Colorectal cancer	TRUE
207	rs3784692	15	67988133	0.050135	0.0183232	26554	0.00621642	0.589764	T	C	Colorectal cancer	TRUE
208	rs61992671	14	101531854	-0.00414287	0.0212402	26554	0.845355	0.481055	G	A	Colorectal cancer	TRUE
209	rs56803094	15	99222509	0.0346291	0.0219329	26554	0.114367	0.223446	G	A	Colorectal cancer	TRUE
210	rs35023999	11	113266411	-0.010395	0.0180405	26554	0.564478	0.514489	C	A	Colorectal cancer	TRUE
211	rs55726687	12	991306	0.0104369	0.0229581	26554	0.649394	0.207349	A	G	Colorectal cancer	TRUE
212	rs67609008	10	126640936	-0.00520464	0.0212119	26554	0.806174	0.277499	C	T	Colorectal cancer	TRUE
213	rs11614326	12	122269182	0.0144693	0.0185063	26554	0.434297	0.548609	A	G	Colorectal cancer	TRUE
214	rs76895963	12	4384844	0.0566813	0.0786996	26554	0.471387	0.0209002	G	T	Colorectal cancer	TRUE
215	rs883403	7	99047978	-0.00256149	0.0251238	26554	0.918793	0.150968	C	T	Colorectal cancer	TRUE
216	rs2439823	10	99778226	-0.00438723	0.0187094	26554	0.814602	0.543802	G	A	Colorectal cancer	TRUE
217	rs4075353	10	102415609	-0.0297029	0.0190597	26554	0.119135	0.348961	A	G	Colorectal cancer	TRUE
218	rs10824211	10	76363107	0.00863233	0.0281289	26554	0.758932	0.145059	T	C	Colorectal cancer	TRUE
219	rs1752169	9	126586563	0.0109556	0.0201785	26554	0.587176	0.275949	A	C	Colorectal cancer	TRUE
220	rs2133561	5	139086651	-0.0494659	0.0190831	26554	0.00953806	0.59942	T	A	Colorectal cancer	TRUE
221	rs73068448	7	26385763	0.0262918	0.0245872	26554	0.284922	0.169442	T	C	Colorectal cancer	TRUE
222	rs3814883	16	29994922	0.029296	0.0181744	26554	0.106975	0.467147	T	C	Colorectal cancer	TRUE
223	rs9673839	16	76895693	0.0103199	0.0180312	26554	0.567093	0.489046	G	A	Colorectal cancer	TRUE
224	rs1942826	18	63345799	-0.0122608	0.0259838	26554	0.637024	0.143387	A	G	Colorectal cancer	TRUE
225	rs7218014	17	65832016	-0.00197696	0.0235221	26554	0.933019	0.208309	C	T	Colorectal cancer	TRUE
226	rs1834144	18	40744790	-0.027467	0.0186614	26554	0.141058	0.372091	A	C	Colorectal cancer	TRUE
227	rs784257	18	53397199	0.00303412	0.0233914	26554	0.896795	0.816557	C	T	Colorectal cancer	TRUE
228	rs28489620	22	41804716	0.0378379	0.0204034	26554	0.0636693	0.29481	A	G	Colorectal cancer	TRUE
229	rs11666480	19	1856554	0.0177912	0.0185525	26554	0.337578	0.528692	G	C	Colorectal cancer	TRUE
230	rs72976986	19	4050424	0.00503115	0.0235032	26554	0.830499	0.196052	A	G	Colorectal cancer	TRUE
231	rs4790841	17	1835482	-0.0167192	0.0253167	26554	0.508997	0.15575	T	C	Colorectal cancer	TRUE
232	rs12103006	16	24726237	0.00919874	0.0180767	26554	0.610841	0.545932	G	A	Colorectal cancer	TRUE
233	rs3826408	17	7101292	0.0116819	0.0182522	26554	0.522156	0.47141	T	C	Colorectal cancer	TRUE
234	rs2302209	19	18324329	-0.0387895	0.019967	26554	0.0520547	0.283172	T	C	Colorectal cancer	TRUE
235	rs11150745	17	78757626	0.00326654	0.0193452	26554	0.86591	0.314746	G	A	Colorectal cancer	TRUE
236	rs113866544	17	46270606	0.0184478	0.0336841	26554	0.583917	0.078951	C	T	Colorectal cancer	TRUE
237	rs6030803	20	41986507	0.0182036	0.0270449	26554	0.50089	0.125082	C	T	Colorectal cancer	TRUE
238	rs76040172	21	46488959	-0.0411169	0.046877	26554	0.38042	0.0502395	A	G	Colorectal cancer	TRUE
239	rs12140153	1	62579891	0.026278	0.0342093	26554	0.442396	0.0864273	T	G	Colorectal cancer	TRUE
240	rs34517439	1	78450517	0.0538898	0.0323233	26554	0.0954729	0.103966	A	C	Colorectal cancer	TRUE
241	rs588660	1	96886604	0.00447763	0.0181826	26554	0.805482	0.570206	A	G	Colorectal cancer	TRUE
242	rs10184230	2	171602134	-0.0193515	0.0189015	26554	0.305927	0.647443	T	C	Colorectal cancer	TRUE
243	rs4689465	4	6490789	0.0104733	0.0180334	26554	0.561393	0.52194	C	T	Colorectal cancer	TRUE
244	rs4527444	4	30842780	0.0174429	0.0181821	26554	0.337387	0.536564	G	A	Colorectal cancer	TRUE
245	rs2568958	1	72765116	-0.00827852	0.018506	26554	0.654627	0.63003	A	G	Colorectal cancer	TRUE
246	rs4908672	1	7725414	0.0238841	0.0187103	26554	0.201771	0.388195	T	C	Colorectal cancer	TRUE
247	rs13410783	2	36789166	0.0173873	0.0187425	26554	0.353566	0.357679	G	A	Colorectal cancer	TRUE
248	rs2861692	2	67838719	0.0190695	0.0201565	26554	0.344111	0.274715	C	T	Colorectal cancer	TRUE
249	rs72617140	2	229019109	0.0146275	0.0224735	26554	0.515125	0.220206	C	A	Colorectal cancer	TRUE
250	rs6739755	2	59330227	-0.0257361	0.0184772	26554	0.163662	0.611366	G	A	Colorectal cancer	TRUE
251	rs1117619	3	173747092	0.00667051	0.0213361	26554	0.754555	0.250454	G	C	Colorectal cancer	TRUE
252	rs4148155	4	89054667	0.00939	0.0293584	26554	0.74909	0.108756	G	A	Colorectal cancer	TRUE
253	rs2725371	8	30854033	-0.010944	0.0200259	26554	0.584727	0.699112	G	A	Colorectal cancer	TRUE
254	rs72959041	6	127454893	0.0946967	0.0478255	26554	0.047698	0.0492577	A	G	Colorectal cancer	TRUE
255	rs1902066	6	81346033	0.0139589	0.018107	26554	0.440761	0.559947	C	T	Colorectal cancer	TRUE
256	rs11773362	7	147668180	0.00276508	0.0192493	26554	0.88578	0.326345	T	C	Colorectal cancer	TRUE
257	rs55794894	7	133516821	-0.0226998	0.0268838	26554	0.398465	0.12945	A	G	Colorectal cancer	TRUE
258	rs11757278	6	13180454	0.00523951	0.0194699	26554	0.787845	0.308348	C	T	Colorectal cancer	TRUE
259	rs1321521	6	51771578	-0.00215231	0.0189345	26554	0.909499	0.346235	A	C	Colorectal cancer	TRUE
260	rs1296328	4	137083193	-0.0028115	0.0185155	26554	0.879309	0.55314	C	A	Colorectal cancer	TRUE
261	rs6799080	3	81905591	0.004595	0.0190721	26554	0.809612	0.343363	A	G	Colorectal cancer	TRUE
262	rs34483452	5	87986314	-0.00351229	0.025617	26554	0.890945	0.146958	A	C	Colorectal cancer	TRUE
263	rs2307111	5	75003678	-0.00649122	0.0183155	26554	0.723029	0.404035	C	T	Colorectal cancer	TRUE
264	rs400031	5	741999	-0.01853	0.0266843	26554	0.487422	0.766425	G	A	Colorectal cancer	TRUE
265	rs10938398	4	45186139	0.02862	0.0182587	26554	0.117004	0.433909	A	G	Colorectal cancer	TRUE
266	rs4525978	4	102133144	-0.00781783	0.0205345	26554	0.703414	0.731393	T	C	Colorectal cancer	TRUE
267	rs7707394	5	74472939	0.0104456	0.0188085	26554	0.578645	0.363952	A	G	Colorectal cancer	TRUE
268	rs2253310	6	108888593	0.0143182	0.0185507	26554	0.440208	0.614145	G	C	Colorectal cancer	TRUE
269	rs2470946	7	104587323	0.0183613	0.01833	26554	0.316486	0.401895	T	G	Colorectal cancer	TRUE
270	rs4718964	7	70038969	-0.0228365	0.0182802	26554	0.211574	0.417299	T	G	Colorectal cancer	TRUE
271	rs13264909	8	64702385	-0.00163507	0.018195	26554	0.928395	0.423315	T	A	Colorectal cancer	TRUE
272	rs11196657	10	115976570	0.0269073	0.0212102	26554	0.204583	0.238408	C	T	Colorectal cancer	TRUE
273	rs7933085	11	130796248	0.0123661	0.0181421	26554	0.495476	0.508255	G	A	Colorectal cancer	TRUE
274	rs11824092	11	13346294	-0.0157107	0.0186988	26554	0.400797	0.627542	C	T	Colorectal cancer	TRUE
275	rs11787216	8	142615222	-1.12e-05	0.0194364	26554	0.999541	0.363567	T	C	Colorectal cancer	TRUE
276	rs10757898	9	29622600	0.0194641	0.0183307	26554	0.288311	0.519763	A	G	Colorectal cancer	TRUE
277	rs4742782	9	103089143	0.0156647	0.0192105	26554	0.414829	0.336017	G	C	Colorectal cancer	TRUE
278	rs703984	10	80941417	-0.0175559	0.0183285	26554	0.338141	0.413619	C	G	Colorectal cancer	TRUE
279	rs10992854	9	96437565	-0.0144807	0.0192778	26554	0.452558	0.674913	C	T	Colorectal cancer	TRUE
280	rs7115013	11	43934592	0.00183046	0.018243	26554	0.920076	0.434173	T	C	Colorectal cancer	TRUE
281	rs1013402	11	27712381	-0.0102686	0.0197575	26554	0.603251	0.29337	G	A	Colorectal cancer	TRUE
282	rs6575340	14	94023972	-0.0206674	0.0187048	26554	0.269191	0.642818	A	G	Colorectal cancer	TRUE
283	rs7498044	15	92573639	-0.0217951	0.0228919	26554	0.341052	0.204428	A	G	Colorectal cancer	TRUE
284	rs1183668	13	112191837	-0.00483089	0.0187979	26554	0.797185	0.371249	G	C	Colorectal cancer	TRUE
285	rs3764002	12	108618630	-0.0145465	0.0221385	26554	0.511137	0.262259	T	C	Colorectal cancer	TRUE
286	rs7966251	12	103731395	0.0159017	0.0206535	26554	0.441343	0.26175	A	G	Colorectal cancer	TRUE
287	rs1218824	13	28010734	0.00641643	0.0191355	26554	0.737386	0.670927	A	G	Colorectal cancer	TRUE
288	rs4900715	14	47306418	0.00858613	0.0180065	26554	0.63348	0.487154	A	G	Colorectal cancer	TRUE
289	rs8024137	15	35837297	-0.0106423	0.0253855	26554	0.67505	0.856207	T	A	Colorectal cancer	TRUE
290	rs11012732	10	21830104	0.032393	0.0207668	26554	0.118797	0.348251	G	A	Colorectal cancer	TRUE
291	rs145350287	12	120907309	0.0261083	0.0500049	26554	0.601591	0.0358507	A	T	Colorectal cancer	TRUE
292	rs3816760	12	133405069	-0.0233219	0.0195143	26554	0.232042	0.303727	A	G	Colorectal cancer	TRUE
293	rs1111817	9	23226898	-0.0475404	0.0185798	26554	0.0105058	0.367198	G	C	Colorectal cancer	TRUE
294	rs1056441	20	62370349	-0.0199034	0.0195542	26554	0.308747	0.693177	C	T	Colorectal cancer	TRUE
295	rs6069037	20	53503198	-0.00764215	0.0204524	26554	0.708662	0.73471	A	C	Colorectal cancer	TRUE
296	rs10406327	19	33890838	-0.0175959	0.0181917	26554	0.333419	0.461968	G	C	Colorectal cancer	TRUE
297	rs559231	18	39644247	0.000775997	0.0188444	26554	0.967153	0.400922	T	G	Colorectal cancer	TRUE
298	rs6567160	18	57829135	0.00195821	0.0211904	26554	0.926372	0.241049	C	T	Colorectal cancer	TRUE
299	rs319775	17	31495076	0.000161935	0.0185465	26554	0.993034	0.596736	C	T	Colorectal cancer	TRUE
300	rs4456769	20	25190777	-0.0138964	0.0192381	26554	0.470089	0.320866	T	C	Colorectal cancer	TRUE
301	rs17681738	17	9793240	0.0401759	0.0196934	26554	0.0413438	0.295881	T	C	Colorectal cancer	TRUE
302	rs11704728	22	18130209	-0.0126564	0.0225452	26554	0.574538	0.195343	T	C	Colorectal cancer	TRUE
303	rs1657930	15	57120989	-0.013809	0.022564	26554	0.540543	0.786986	A	G	Colorectal cancer	TRUE
304	rs9584870	13	99245866	0.0136932	0.0190066	26554	0.471252	0.379288	C	T	Colorectal cancer	TRUE
305	rs2180454	14	29690513	0.0210602	0.0223171	26554	0.345331	0.778598	C	T	Colorectal cancer	TRUE
306	rs852042	20	17091233	0.0062944	0.0211287	26554	0.765773	0.763031	G	A	Colorectal cancer	TRUE
307	rs8097672	18	1839601	0.0408047	0.0253672	26554	0.107713	0.149104	T	A	Colorectal cancer	TRUE
308	rs7259070	19	47562509	0.0126281	0.0210474	26554	0.548517	0.591406	C	T	Colorectal cancer	TRUE
309	rs12880641	14	103251452	-0.0200563	0.0190314	26554	0.291949	0.662114	G	T	Colorectal cancer	TRUE
310	rs4482463	2	205375909	0.0328009	0.0336393	26554	0.329522	0.918404	A	C	Colorectal cancer	TRUE
311	rs62243489	3	62482927	-0.0317393	0.0220504	26554	0.150038	0.274184	G	T	Colorectal cancer	TRUE
312	rs13427822	2	213414265	-0.0190582	0.0203066	26554	0.347978	0.27039	G	A	Colorectal cancer	TRUE
313	rs1320903	3	131758077	0.0105981	0.0194603	26554	0.58603	0.311784	A	G	Colorectal cancer	TRUE
314	rs7537581	1	2725475	0.031957	0.0181381	26554	0.0780908	0.514381	A	C	Colorectal cancer	TRUE
315	rs6669341	1	47678458	0.0155155	0.0184033	26554	0.399183	0.605744	G	A	Colorectal cancer	TRUE
316	rs6693294	1	49879122	0.0135108	0.0194234	26554	0.486684	0.686936	G	A	Colorectal cancer	TRUE
317	rs12072739	1	98315893	0.00487323	0.0214964	26554	0.820657	0.227038	G	A	Colorectal cancer	TRUE
318	rs41279738	1	110082551	-0.0149306	0.0542218	26554	0.783038	0.0316275	G	T	Colorectal cancer	TRUE
319	rs587271	1	54743111	0.0151203	0.0195342	26554	0.438904	0.677754	T	C	Colorectal cancer	TRUE
320	rs1078455	3	108129348	-0.036234	0.0194575	26554	0.062572	0.314332	C	T	Colorectal cancer	TRUE
321	rs1436348	3	104612668	0.0162597	0.0182715	26554	0.373522	0.592658	G	A	Colorectal cancer	TRUE
322	rs1570298	6	70218298	-0.0173831	0.0205491	26554	0.397593	0.740051	T	A	Colorectal cancer	TRUE
323	rs1327259	6	51177811	-0.028076	0.0184302	26554	0.127666	0.402854	G	A	Colorectal cancer	TRUE
324	rs215669	7	32378979	0.00620126	0.0185715	26554	0.738445	0.609524	A	G	Colorectal cancer	TRUE
325	rs6536575	4	162091639	0.0553302	0.0181228	26554	0.00226511	0.5401	C	T	Colorectal cancer	TRUE
326	rs2183947	6	26159356	-0.0353538	0.0211102	26554	0.0939875	0.240967	A	G	Colorectal cancer	TRUE
327	rs7708584	5	153543466	-0.021297	0.0182048	26554	0.242057	0.570356	G	A	Colorectal cancer	TRUE
328	rs245767	5	170525393	0.00598211	0.0205471	26554	0.770943	0.723568	G	A	Colorectal cancer	TRUE
329	rs9378676	6	2064264	-0.00795723	0.0209381	26554	0.70392	0.239618	C	A	Colorectal cancer	TRUE
330	rs4722398	7	3125220	0.00875131	0.0260419	26554	0.736835	0.137698	T	C	Colorectal cancer	TRUE
331	rs9654453	5	299621	-0.0184995	0.0271678	26554	0.495912	0.129982	C	T	Colorectal cancer	TRUE
332	rs1711171	3	136020541	0.0187404	0.0208055	26554	0.367726	0.75369	C	T	Colorectal cancer	TRUE
333	rs6846041	4	18477030	0.0275656	0.0193622	26554	0.15454	0.328958	G	C	Colorectal cancer	TRUE
334	rs11099020	4	130724902	0.00146421	0.0187924	26554	0.937896	0.637477	T	C	Colorectal cancer	TRUE
335	rs13322435	3	156795468	-0.0155676	0.0186232	26554	0.403199	0.429585	G	A	Colorectal cancer	TRUE
336	rs12375196	7	103416541	-0.013842	0.0182493	26554	0.448155	0.424792	A	C	Colorectal cancer	TRUE
337	rs34045288	6	40369081	0.000581881	0.0191887	26554	0.975809	0.321775	T	C	Colorectal cancer	TRUE
338	rs13182474	5	80861777	0.0213635	0.0195431	26554	0.274329	0.30518	C	G	Colorectal cancer	TRUE
339	rs40067	5	107439012	-0.0010662	0.0241133	26554	0.964732	0.168156	A	G	Colorectal cancer	TRUE
340	rs36061954	8	38329650	-0.00269561	0.0186443	26554	0.885042	0.397413	T	C	Colorectal cancer	TRUE
341	rs17446091	8	27167942	0.0139472	0.0216633	26554	0.519694	0.223588	C	T	Colorectal cancer	TRUE
342	rs11778934	8	116551405	-0.027679	0.0182588	26554	0.129539	0.544066	G	C	Colorectal cancer	TRUE
343	rs12549000	8	118881908	0.0315758	0.0288451	26554	0.273662	0.112112	A	T	Colorectal cancer	TRUE
344	rs4344019	7	114588540	-0.0331322	0.0331282	26554	0.317251	0.918748	G	A	Colorectal cancer	TRUE
345	rs11767811	7	71620988	-0.0590528	0.0229466	26554	0.0100679	0.192415	A	G	Colorectal cancer	TRUE
346	rs1360201	9	73796450	-0.025237	0.0178645	26554	0.157747	0.479145	T	C	Colorectal cancer	TRUE
347	rs1619442	9	81348300	0.00107083	0.025459	26554	0.96645	0.845241	C	T	Colorectal cancer	TRUE
348	rs9568867	13	54107352	-0.0350457	0.0272363	26554	0.198188	0.126529	A	G	Colorectal cancer	TRUE
349	rs1441264	13	79580919	0.0338496	0.019421	26554	0.0813448	0.598237	A	G	Colorectal cancer	TRUE
350	rs10505836	12	19288508	0.000675546	0.0254372	26554	0.978813	0.854254	C	A	Colorectal cancer	TRUE
351	rs9888533	13	107854612	-0.00796242	0.0199503	26554	0.689811	0.534189	T	C	Colorectal cancer	TRUE
352	rs4072917	8	143300279	-0.00366898	0.0182452	26554	0.840626	0.464639	A	G	Colorectal cancer	TRUE
353	rs12001437	9	34074476	0.0223883	0.0188477	26554	0.234891	0.377037	C	T	Colorectal cancer	TRUE
354	rs10827380	10	34822258	0.00881023	0.0192962	26554	0.647973	0.3193	T	C	Colorectal cancer	TRUE
355	rs12287076	11	47606865	-0.00216932	0.0198512	26554	0.912981	0.694385	C	G	Colorectal cancer	TRUE
356	rs12273545	11	116911012	-0.0274	0.039148	26554	0.483984	0.056082	T	C	Colorectal cancer	TRUE
357	rs7925100	11	118941596	0.00743672	0.0185841	26554	0.689035	0.390124	A	G	Colorectal cancer	TRUE
358	rs3949781	9	92178472	-0.0149634	0.0184889	26554	0.418332	0.532573	A	T	Colorectal cancer	TRUE
359	rs10787738	10	118777371	-0.0134012	0.0216992	26554	0.536846	0.258895	T	C	Colorectal cancer	TRUE
360	rs6493498	15	51754451	-0.0139807	0.0182775	26554	0.444323	0.553264	C	T	Colorectal cancer	TRUE
361	rs80243702	15	53163603	0.0268023	0.0248826	26554	0.281412	0.155039	A	G	Colorectal cancer	TRUE
362	rs7171864	15	73227249	0.0334283	0.0192433	26554	0.0823626	0.666593	A	G	Colorectal cancer	TRUE
363	rs7169847	15	95272920	0.00673343	0.0187402	26554	0.719366	0.626022	T	G	Colorectal cancer	TRUE
364	rs10150482	14	79891882	-0.0150622	0.0221685	26554	0.496857	0.210342	A	G	Colorectal cancer	TRUE
365	rs11160600	14	101186626	-0.00206422	0.0323294	26554	0.94909	0.0906396	G	A	Colorectal cancer	TRUE
366	rs894736	12	54418166	0.0217772	0.0192676	26554	0.258369	0.355001	G	A	Colorectal cancer	TRUE
367	rs34140906	13	58480400	-0.00886152	0.023855	26554	0.710284	0.171304	C	T	Colorectal cancer	TRUE
368	rs8112818	19	18812785	-0.00700613	0.0185896	26554	0.706259	0.394185	G	A	Colorectal cancer	TRUE
369	rs8078135	17	21268583	-0.00173655	0.0183477	26554	0.924595	0.507358	T	C	Colorectal cancer	TRUE
370	rs57636386	18	58048295	-0.0272437	0.0325407	26554	0.40247	0.0842304	C	T	Colorectal cancer	TRUE
371	rs1788808	18	21090023	-0.0171933	0.0180141	26554	0.339862	0.478743	G	A	Colorectal cancer	TRUE
372	rs9926784	16	19941968	-0.0114183	0.02382	26554	0.631684	0.182483	C	T	Colorectal cancer	TRUE
373	rs1025065	16	82451159	-0.0168044	0.0189044	26554	0.374049	0.639175	G	T	Colorectal cancer	TRUE
374	rs862320	16	69651866	-0.0133767	0.0182958	26554	0.464698	0.421902	T	C	Colorectal cancer	TRUE
375	rs2020942	17	28546914	-0.0382491	0.0185624	26554	0.039345	0.386367	T	C	Colorectal cancer	TRUE
376	rs7206608	16	82872628	0.0189314	0.0195038	26554	0.331721	0.304393	G	C	Colorectal cancer	TRUE
