# Supplementary material for: Genetic prediction of the relationship between metabolic syndrome and colorectal cancer risk: a Mendelian randomization study
Source: Diabetol Metab Syndr. 2024 May 22;16:109. doi: 10.1186/s13098-024-01351-7 (PMC11110320; doi:10.1186/s13098-024-01351-7)
Supplement: Supplementary file 1 — Supplementary Material 1. [file 13098_2024_1351_MOESM1_ESM.zip › New folder/Supplemental Data S21.xlsx]

## Sheet: Supplemental Data S21
Supplemental Data S21. In the diagnostic component (WC) of the replication analysis, SNPs strongly correlated with CRC.
	SNP	chr	pos	beta.outcome	se.outcome	samplesize.outcome	pval.outcome	eaf.outcome	effect_allele.outcome	other_allele.outcome	outcome	mr_keep.outcome
1	rs429343	2	147903382	0.012948	0.01956	23691	0.50797	0.576886	G	A	Colorectal cancer	TRUE
2	rs77165542	2	430975	-0.047379	0.063683	23691	0.45689	0.0310033	T	C	Colorectal cancer	TRUE
3	rs765876	6	143185891	-0.040265	0.019329	23691	0.0372409	0.486598	G	A	Colorectal cancer	TRUE
4	rs17446091	8	27167942	0.021054	0.023618	23691	0.37271	0.216188	C	T	Colorectal cancer	TRUE
5	rs4344019	7	114588540	0.079602	0.037186	23691	0.0323028	0.919692	G	A	Colorectal cancer	TRUE
6	rs215669	7	32378979	0.0027922	0.019912	23691	0.88848	0.614626	A	G	Colorectal cancer	TRUE
7	rs2725371	8	30854033	0.026937	0.021205	23691	0.20398	0.701182	G	A	Colorectal cancer	TRUE
8	rs10236214	7	150668070	0.020033	0.020266	23691	0.32289	0.639236	T	C	Colorectal cancer	TRUE
9	rs1711171	3	136020541	0.012878	0.022882	23691	0.573569	0.757798	C	T	Colorectal cancer	TRUE
10	rs34483452	5	87986314	0.018361	0.027029	23691	0.49694	0.14866	A	C	Colorectal cancer	TRUE
11	rs10150482	14	79891882	0.014283	0.023665	23691	0.54613	0.214828	A	G	Colorectal cancer	TRUE
12	rs484455	13	109835686	0.036538	0.019575	23691	0.0619669	0.495082	A	G	Colorectal cancer	TRUE
13	rs7171864	15	73227249	0.025891	0.021001	23691	0.21762	0.6715	A	G	Colorectal cancer	TRUE
14	rs4072917	8	143300279	0.019521	0.019426	23691	0.31497	0.462896	A	G	Colorectal cancer	TRUE
15	rs11215381	11	115022233	-0.01032	0.019274	23691	0.59233	0.535752	C	T	Colorectal cancer	TRUE
16	rs12225345	11	65647105	0.0163	0.025939	23691	0.529731	0.166646	G	A	Colorectal cancer	TRUE
17	rs2172131	10	133978962	0.029585	0.019531	23691	0.12984	0.557912	C	T	Colorectal cancer	TRUE
18	rs319775	17	31495076	-0.037801	0.020766	23691	0.0687132	0.601579	C	T	Colorectal cancer	TRUE
19	rs756717	16	72996162	0.022107	0.020881	23691	0.28975	0.400587	A	G	Colorectal cancer	TRUE
20	rs11653367	17	44191483	0.019722	0.021202	23691	0.35229	0.333017	G	A	Colorectal cancer	TRUE
21	rs4742782	9	103089143	0.032636	0.02082	23691	0.11698	0.336619	G	C	Colorectal cancer	TRUE
22	rs10992854	9	96437565	0.006899	0.020719	23691	0.739151	0.674968	C	T	Colorectal cancer	TRUE
23	rs1360201	9	73796450	-0.027345	0.019452	23691	0.1598	0.479865	T	C	Colorectal cancer	TRUE
24	rs1218824	13	28010734	-0.0054665	0.020415	23691	0.78888	0.667412	A	G	Colorectal cancer	TRUE
25	rs61969511	13	86484042	0.034829	0.02209	23691	0.11488	0.259645	A	G	Colorectal cancer	TRUE
26	rs3816760	12	133405069	0.053422	0.021217	23691	0.0118051	0.303301	A	G	Colorectal cancer	TRUE
27	rs1336486	13	40784814	0.0038207	0.020722	23691	0.85372	0.314458	G	T	Colorectal cancer	TRUE
28	rs1188209	14	56462082	0.026578	0.019612	23691	0.17537	0.554261	G	A	Colorectal cancer	TRUE
29	rs217672	14	62361021	-0.0088941	0.022225	23691	0.68902	0.257777	C	A	Colorectal cancer	TRUE
30	rs11160600	14	101186626	0.049903	0.034714	23691	0.15057	0.090851	G	A	Colorectal cancer	TRUE
31	rs12880641	14	103251452	0.027429	0.020439	23691	0.1796	0.659174	G	T	Colorectal cancer	TRUE
32	rs3784692	15	67988133	0.030253	0.019795	23691	0.12643	0.597484	T	C	Colorectal cancer	TRUE
33	rs2881479	3	12367105	-0.0032373	0.026365	23691	0.90227	0.160063	T	A	Colorectal cancer	TRUE
34	rs557951	3	62713263	0.040107	0.020628	23691	0.0518645	0.327698	G	T	Colorectal cancer	TRUE
35	rs6799080	3	81905591	0.008523	0.020343	23691	0.67524	0.340404	A	G	Colorectal cancer	TRUE
36	rs7630382	3	85111108	0.017316	0.019504	23691	0.37464	0.531214	T	C	Colorectal cancer	TRUE
37	rs9289630	3	141178670	0.012618	0.020108	23691	0.53033	0.369592	C	G	Colorectal cancer	TRUE
38	rs12107172	3	147134039	-0.049482	0.028232	23691	0.0796544	0.13629	G	A	Colorectal cancer	TRUE
39	rs114964326	2	146015229	-0.00095278	0.065059	23691	0.98832	0.0240344	A	G	Colorectal cancer	TRUE
40	rs12478299	2	193811641	-0.0062142	0.022173	23691	0.779281	0.26413	C	T	Colorectal cancer	TRUE
41	rs11675464	2	204053742	-0.026104	0.019738	23691	0.18599	0.565848	G	A	Colorectal cancer	TRUE
42	rs2568958	1	72765116	-0.024252	0.020041	23691	0.22623	0.62691	A	G	Colorectal cancer	TRUE
43	rs4148155	4	89054667	0.014709	0.030925	23691	0.63433	0.110909	G	A	Colorectal cancer	TRUE
44	rs4419475	4	96150044	-5.61e-05	0.020033	23691	0.99776	0.402748	T	A	Colorectal cancer	TRUE
45	rs8192675	3	170724883	-0.021873	0.021087	23691	0.29961	0.296526	C	T	Colorectal cancer	TRUE
46	rs3866805	1	6657424	0.035897	0.021207	23691	0.0905107	0.364268	A	C	Colorectal cancer	TRUE
47	rs815163	1	190294726	0.0042084	0.019563	23691	0.82967	0.580308	C	T	Colorectal cancer	TRUE
48	rs35216639	1	174572982	-0.021924	0.030879	23691	0.4777	0.110186	A	C	Colorectal cancer	TRUE
49	rs11165493	1	96274928	0.0051041	0.020873	23691	0.80682	0.330688	A	G	Colorectal cancer	TRUE
50	rs588660	1	96886604	-0.013282	0.019636	23691	0.49878	0.571612	A	G	Colorectal cancer	TRUE
51	rs6536575	4	162091639	0.019232	0.019555	23691	0.32537	0.54164	C	T	Colorectal cancer	TRUE
52	rs1037702	4	180168024	-0.015915	0.019987	23691	0.4259	0.605842	A	G	Colorectal cancer	TRUE
53	rs703984	10	80941417	-0.047026	0.019653	23691	0.016719	0.408678	C	G	Colorectal cancer	TRUE
54	rs11196657	10	115976570	0.0093723	0.022794	23691	0.68094	0.234435	C	T	Colorectal cancer	TRUE
55	rs2225909	11	30329744	0.0062795	0.023763	23691	0.79158	0.784771	C	T	Colorectal cancer	TRUE
56	rs35243581	11	43707364	0.018292	0.02093	23691	0.38212	0.309316	T	C	Colorectal cancer	TRUE
57	rs704061	12	89771903	0.006986	0.01945	23691	0.719471	0.455616	C	T	Colorectal cancer	TRUE
58	rs735033	12	97550852	0.017665	0.01982	23691	0.37278	0.614157	G	A	Colorectal cancer	TRUE
59	rs13264909	8	64702385	0.012877	0.019601	23691	0.51121	0.423829	T	A	Colorectal cancer	TRUE
60	rs28580375	8	103544717	-0.0067653	0.024057	23691	0.77854	0.223428	G	C	Colorectal cancer	TRUE
61	rs11778934	8	116551405	-0.0064439	0.019553	23691	0.74173	0.550654	G	C	Colorectal cancer	TRUE
62	rs4075353	10	102415609	-0.024899	0.020339	23691	0.22088	0.352032	A	G	Colorectal cancer	TRUE
63	rs4290163	10	104610926	0.025042	0.019679	23691	0.20318	0.412878	T	G	Colorectal cancer	TRUE
64	rs1019240	9	122957315	-0.021921	0.020823	23691	0.29247	0.646011	T	A	Colorectal cancer	TRUE
65	rs36061954	8	38329650	-0.0032353	0.019764	23691	0.86997	0.392381	T	C	Colorectal cancer	TRUE
66	rs1111817	9	23226898	0.012161	0.020128	23691	0.54574	0.368658	G	C	Colorectal cancer	TRUE
67	rs7034554	9	37081301	0.011805	0.020931	23691	0.57275	0.358675	G	A	Colorectal cancer	TRUE
68	rs3949781	9	92178472	-0.0075161	0.019849	23691	0.70494	0.535163	A	T	Colorectal cancer	TRUE
69	rs1056441	20	62370349	-0.043254	0.020999	23691	0.039414	0.697269	C	T	Colorectal cancer	TRUE
70	rs11704728	22	18130209	-0.027174	0.024336	23691	0.26415	0.202775	T	C	Colorectal cancer	TRUE
71	rs4469245	5	153210953	0.01198	0.020618	23691	0.56123	0.657887	T	A	Colorectal cancer	TRUE
72	rs9916444	17	42313512	0.0084338	0.020442	23691	0.67992	0.344224	G	C	Colorectal cancer	TRUE
73	rs113866544	17	46270606	0.042679	0.035433	23691	0.22839	0.082105	C	T	Colorectal cancer	TRUE
74	rs11666480	19	1856554	0.0036613	0.019439	23691	0.8506	0.520366	G	C	Colorectal cancer	TRUE
75	rs12983532	19	18467322	0.036446	0.022755	23691	0.10923	0.236377	T	C	Colorectal cancer	TRUE
76	rs852042	20	17091233	-0.011534	0.022533	23691	0.608721	0.759381	G	A	Colorectal cancer	TRUE
77	rs8112818	19	18812785	-0.004443	0.019672	23691	0.82132	0.400152	G	A	Colorectal cancer	TRUE
78	rs3935190	17	79084367	0.015476	0.020114	23691	0.44165	0.540902	A	G	Colorectal cancer	TRUE
79	rs6669341	1	47678458	-0.0010566	0.019813	23691	0.95747	0.612896	G	A	Colorectal cancer	TRUE
80	rs12140153	1	62579891	-0.081439	0.036168	23691	0.0243428	0.0880519	T	G	Colorectal cancer	TRUE
81	rs4017425	3	44028764	-0.020151	0.01938	23691	0.29844	0.46657	T	C	Colorectal cancer	TRUE
82	rs9843653	3	49920571	-0.0074545	0.019404	23691	0.70085	0.490756	C	T	Colorectal cancer	TRUE
83	rs1752169	9	126586563	-0.02571	0.021665	23691	0.23535	0.278957	A	C	Colorectal cancer	TRUE
84	rs1731246	2	26938216	0.020928	0.023694	23691	0.37709	0.764995	T	G	Colorectal cancer	TRUE
85	rs1405261	2	6143991	-0.013783	0.019634	23691	0.4827	0.456777	A	T	Colorectal cancer	TRUE
86	rs13410783	2	36789166	-0.011991	0.020318	23691	0.555081	0.348487	G	A	Colorectal cancer	TRUE
87	rs1559900	8	14207321	-0.000767	0.021505	23691	0.97155	0.289721	T	C	Colorectal cancer	TRUE
88	rs7845090	8	73449940	-0.0057079	0.021467	23691	0.79032	0.710194	A	G	Colorectal cancer	TRUE
89	rs7708584	5	153543466	0.0044061	0.019676	23691	0.82281	0.577477	G	A	Colorectal cancer	TRUE
90	rs40067	5	107439012	-0.015223	0.025876	23691	0.55632	0.168095	A	G	Colorectal cancer	TRUE
91	rs7442885	5	87682877	0.032193	0.023027	23691	0.16209	0.226922	G	C	Colorectal cancer	TRUE
92	rs2183947	6	26159356	0.016406	0.022713	23691	0.470109	0.240703	A	G	Colorectal cancer	TRUE
93	rs1441098	2	104454345	-0.010242	0.0196	23691	0.60128	0.539488	T	A	Colorectal cancer	TRUE
94	rs2861692	2	67838719	0.0017364	0.021696	23691	0.93621	0.271116	C	T	Colorectal cancer	TRUE
95	rs74395133	3	61163455	-0.039814	0.028848	23691	0.16755	0.132451	C	T	Colorectal cancer	TRUE
96	rs2470549	3	15737698	-0.0248	0.019604	23691	0.20585	0.597125	C	T	Colorectal cancer	TRUE
97	rs9370243	6	53789830	0.0006088	0.033914	23691	0.98568	0.0891351	T	G	Colorectal cancer	TRUE
98	rs72959041	6	127454893	0.017426	0.048972	23691	0.72196	0.04893	A	G	Colorectal cancer	TRUE
99	rs1411432	9	16728532	0.041711	0.024593	23691	0.0898752	0.194394	C	A	Colorectal cancer	TRUE
100	rs34882821	9	14783314	0.032561	0.020443	23691	0.11121	0.340502	T	G	Colorectal cancer	TRUE
101	rs13288841	9	28418511	0.068301	0.020773	23691	0.00100921	0.314331	A	G	Colorectal cancer	TRUE
102	rs1183668	13	112191837	-0.010657	0.020048	23691	0.595021	0.369059	G	C	Colorectal cancer	TRUE
103	rs1441264	13	79580919	-0.0055746	0.019797	23691	0.77825	0.606648	A	G	Colorectal cancer	TRUE
104	rs9568867	13	54107352	0.026551	0.029034	23691	0.36048	0.127187	A	G	Colorectal cancer	TRUE
105	rs17681738	17	9793240	0.020611	0.021332	23691	0.33394	0.298468	T	C	Colorectal cancer	TRUE
106	rs12926311	16	406427	-0.018658	0.020331	23691	0.35877	0.348601	C	G	Colorectal cancer	TRUE
107	rs862227	16	73602926	0.00070299	0.020626	23691	0.97281	0.447655	G	A	Colorectal cancer	TRUE
108	rs12103006	16	24726237	0.027735	0.019454	23691	0.15395	0.552746	G	A	Colorectal cancer	TRUE
109	rs862320	16	69651866	-0.0046204	0.019705	23691	0.81462	0.429377	T	C	Colorectal cancer	TRUE
110	rs1834144	18	40744790	-0.027193	0.020025	23691	0.17448	0.37166	A	C	Colorectal cancer	TRUE
111	rs11603984	11	85238368	0.00041429	0.028891	23691	0.98856	0.129919	T	G	Colorectal cancer	TRUE
112	rs2696309	10	36227101	0.022696	0.021668	23691	0.2949	0.71485	C	T	Colorectal cancer	TRUE
113	rs10824211	10	76363107	-0.0074772	0.028672	23691	0.794261	0.138329	T	C	Colorectal cancer	TRUE
114	rs76895963	12	4384844	0.092372	0.072239	23691	0.201	0.0187618	G	T	Colorectal cancer	TRUE
115	rs6849518	4	20120274	-0.05528	0.029636	23691	0.0621384	0.121299	T	C	Colorectal cancer	TRUE
116	rs36140	5	66164160	0.015413	0.020369	23691	0.44923	0.647904	C	A	Colorectal cancer	TRUE
117	rs3936510	5	55860866	-0.0013244	0.024635	23691	0.95713	0.193173	T	G	Colorectal cancer	TRUE
118	rs10471636	5	63979856	0.006264	0.019455	23691	0.74747	0.494428	A	G	Colorectal cancer	TRUE
119	rs7707394	5	74472939	-0.030403	0.020167	23691	0.13167	0.358955	A	G	Colorectal cancer	TRUE
120	rs2307111	5	75003678	-0.03791	0.019798	23691	0.0555137	0.403423	C	T	Colorectal cancer	TRUE
121	rs7519259	1	66434743	-0.0049885	0.019417	23691	0.79725	0.534213	A	G	Colorectal cancer	TRUE
122	rs1229984	4	100239319	0.14434	0.051269	23691	0.00487181	0.956418	C	T	Colorectal cancer	TRUE
123	rs4527444	4	30842780	0.021482	0.019397	23691	0.26807	0.531573	G	A	Colorectal cancer	TRUE
124	rs1454687	3	94038085	0.01181	0.019282	23691	0.54023	0.529505	G	C	Colorectal cancer	TRUE
125	rs10184230	2	171602134	0.032207	0.020596	23691	0.11788	0.654721	T	C	Colorectal cancer	TRUE
126	rs520478	6	124897878	0.052696	0.021135	23691	0.0126549	0.691212	T	G	Colorectal cancer	TRUE
127	rs4525978	4	102133144	0.018853	0.021777	23691	0.38663	0.730383	T	C	Colorectal cancer	TRUE
128	rs7070670	10	61842645	-0.029865	0.021497	23691	0.16475	0.311574	T	C	Colorectal cancer	TRUE
129	rs10827380	10	34822258	0.0059176	0.020755	23691	0.77555	0.325904	T	C	Colorectal cancer	TRUE
130	rs34994596	15	80991447	0.06174	0.021379	23691	0.00387829	0.293593	C	T	Colorectal cancer	TRUE
131	rs9926784	16	19941968	0.025192	0.024935	23691	0.31234	0.182619	C	T	Colorectal cancer	TRUE
132	rs10257197	7	76569775	-0.021882	0.026514	23691	0.4092	0.837695	G	A	Colorectal cancer	TRUE
133	rs10787738	10	118777371	-0.024059	0.022934	23691	0.29416	0.256511	T	C	Colorectal cancer	TRUE
134	rs67609008	10	126640936	-0.013405	0.021603	23691	0.53491	0.275126	C	T	Colorectal cancer	TRUE
135	rs10269774	7	92253972	-0.0016835	0.020345	23691	0.93405	0.347932	A	G	Colorectal cancer	TRUE
136	rs12273545	11	116911012	0.037229	0.041362	23691	0.36808	0.0583112	T	C	Colorectal cancer	TRUE
137	rs11058233	12	122940075	0.010434	0.022398	23691	0.64132	0.748006	G	A	Colorectal cancer	TRUE
138	rs10887578	10	88096047	-0.026027	0.01973	23691	0.18711	0.491579	C	G	Colorectal cancer	TRUE
139	rs115056380	1	111338672	-0.066852	0.049278	23691	0.1749	0.0410215	A	G	Colorectal cancer	TRUE
140	rs72634826	1	1601052	0.029194	0.025465	23691	0.25161	0.251562	A	G	Colorectal cancer	TRUE
141	rs13033310	2	133523605	-0.020344	0.022106	23691	0.35743	0.259065	A	G	Colorectal cancer	TRUE
142	rs13427822	2	213414265	-0.012215	0.021562	23691	0.57105	0.277468	G	A	Colorectal cancer	TRUE
143	rs2903738	19	32946043	-0.025482	0.023833	23691	0.28499	0.213288	T	A	Colorectal cancer	TRUE
144	rs1296328	4	137083193	0.041377	0.019826	23691	0.0368816	0.550737	C	A	Colorectal cancer	TRUE
145	rs1436348	3	104612668	0.011338	0.019817	23691	0.56723	0.595564	G	A	Colorectal cancer	TRUE
146	rs4900715	14	47306418	-0.012443	0.019348	23691	0.52014	0.482588	A	G	Colorectal cancer	TRUE
147	rs7498044	15	92573639	-0.00056753	0.023944	23691	0.98109	0.215018	A	G	Colorectal cancer	TRUE
148	rs6575340	14	94023972	0.0047355	0.020446	23691	0.81684	0.643599	A	G	Colorectal cancer	TRUE
149	rs13333747	16	2175373	-0.027651	0.025527	23691	0.27872	0.180054	C	T	Colorectal cancer	TRUE
150	rs12042959	1	243533273	-0.0047961	0.027592	23691	0.862	0.148755	G	A	Colorectal cancer	TRUE
151	rs11898037	2	36558986	0.0070503	0.020018	23691	0.72469	0.368093	C	T	Colorectal cancer	TRUE
152	rs13322435	3	156795468	-0.0056063	0.019995	23691	0.77918	0.430775	G	A	Colorectal cancer	TRUE
153	rs11223204	11	132652554	0.010017	0.01968	23691	0.610749	0.421975	G	A	Colorectal cancer	TRUE
154	rs9673839	16	76895693	0.00043407	0.019516	23691	0.98226	0.489383	G	A	Colorectal cancer	TRUE
155	rs11639596	16	9370690	0.012836	0.022505	23691	0.56845	0.26563	C	A	Colorectal cancer	TRUE
156	rs9316661	13	54354615	-0.023463	0.024235	23691	0.33297	0.800718	C	T	Colorectal cancer	TRUE
157	rs80243702	15	53163603	0.020853	0.027079	23691	0.44124	0.153459	A	G	Colorectal cancer	TRUE
158	rs649458	1	23712528	-0.049346	0.027895	23691	0.0768989	0.859983	A	T	Colorectal cancer	TRUE
159	rs3768321	1	40035928	0.012253	0.024729	23691	0.62025	0.198248	T	G	Colorectal cancer	TRUE
160	rs3845344	1	75001480	-0.024944	0.020025	23691	0.21291	0.379274	T	C	Colorectal cancer	TRUE
161	rs4908672	1	7725414	0.03467	0.020033	23691	0.0835199	0.386682	T	C	Colorectal cancer	TRUE
162	rs156902	1	16840786	0.069266	0.039885	23691	0.0824537	0.919354	C	G	Colorectal cancer	TRUE
163	rs156902	1	16840786	0.010368	0.031132	23691	0.73912	0.254559	T	G	Colorectal cancer	TRUE
164	rs945211	1	32191798	-0.0019942	0.020555	23691	0.92271	0.625644	C	G	Colorectal cancer	TRUE
165	rs111258054	11	134611390	-0.035302	0.027423	23691	0.198	0.185961	T	C	Colorectal cancer	TRUE
166	rs55726687	12	991306	0.007297	0.02356	23691	0.756781	0.218458	A	G	Colorectal cancer	TRUE
167	rs145350287	12	120907309	-0.083725	0.055512	23691	0.13149	0.0346271	A	T	Colorectal cancer	TRUE
168	rs59104534	8	25666169	0.012889	0.021225	23691	0.54368	0.297721	T	C	Colorectal cancer	TRUE
169	rs1902066	6	81346033	0.029284	0.019547	23691	0.13411	0.558989	C	T	Colorectal cancer	TRUE
170	rs113132247	9	131026108	0.0083755	0.026829	23691	0.754899	0.153689	A	G	Colorectal cancer	TRUE
171	rs12245654	10	87562928	0.016466	0.03788	23691	0.66379	0.0708919	C	A	Colorectal cancer	TRUE
172	rs347551	5	119389031	0.0055149	0.020213	23691	0.78497	0.491009	G	C	Colorectal cancer	TRUE
173	rs4706004	5	130391918	-0.022165	0.023552	23691	0.34663	0.219661	G	A	Colorectal cancer	TRUE
174	rs13163306	5	136571959	0.01038	0.019301	23691	0.59071	0.47575	A	G	Colorectal cancer	TRUE
175	rs2133561	5	139086651	-0.016695	0.020358	23691	0.41218	0.603415	T	A	Colorectal cancer	TRUE
176	rs11757278	6	13180454	0.016068	0.020982	23691	0.4438	0.311764	C	T	Colorectal cancer	TRUE
177	rs4552632	5	164574688	0.0016499	0.019855	23691	0.93377	0.616204	A	G	Colorectal cancer	TRUE
178	rs62246311	3	9498143	0.040152	0.03129	23691	0.19942	0.113199	A	G	Colorectal cancer	TRUE
179	rs59068084	4	113256737	-0.049203	0.019945	23691	0.0136289	0.405787	T	G	Colorectal cancer	TRUE
180	rs400031	5	741999	0.0094634	0.027215	23691	0.72805	0.768182	G	A	Colorectal cancer	TRUE
181	rs67632512	5	92251840	0.021775	0.032436	23691	0.50202	0.10577	A	C	Colorectal cancer	TRUE
182	rs1320903	3	131758077	0.010487	0.020907	23691	0.61592	0.310519	A	G	Colorectal cancer	TRUE
183	rs3113509	4	52932825	-0.03871	0.022604	23691	0.0867981	0.74942	T	C	Colorectal cancer	TRUE
184	rs7752202	6	33389603	-0.012244	0.026617	23691	0.6455	0.156982	T	C	Colorectal cancer	TRUE
185	rs28366156	6	31671498	-0.024269	0.029993	23691	0.41842	0.11814	C	T	Colorectal cancer	TRUE
186	rs2253310	6	108888593	0.012252	0.019795	23691	0.535969	0.615086	G	C	Colorectal cancer	TRUE
187	rs12072739	1	98315893	0.0044459	0.023251	23691	0.84836	0.228535	G	A	Colorectal cancer	TRUE
188	rs923994	4	67802992	-0.00374	0.022974	23691	0.87068	0.771158	G	A	Colorectal cancer	TRUE
189	rs10957087	8	60220423	-0.0079698	0.026426	23691	0.762969	0.158991	A	T	Colorectal cancer	TRUE
190	rs73052033	3	185828465	0.032934	0.025394	23691	0.19467	0.1804	C	T	Colorectal cancer	TRUE
191	rs1051613	4	951179	0.0063886	0.019601	23691	0.74448	0.535625	A	G	Colorectal cancer	TRUE
192	rs9478496	6	154333183	0.0016028	0.026113	23691	0.95106	0.16578	C	T	Colorectal cancer	TRUE
193	rs1609010	8	77227464	0.027474	0.019423	23691	0.1572	0.563276	G	A	Colorectal cancer	TRUE
194	rs7115013	11	43934592	-0.0041645	0.020031	23691	0.8353	0.435904	T	C	Colorectal cancer	TRUE
195	rs1458156	12	41887940	-0.01991	0.019486	23691	0.30689	0.485037	T	C	Colorectal cancer	TRUE
196	rs41279738	1	110082551	0.011819	0.055916	23691	0.8326	0.0305952	G	T	Colorectal cancer	TRUE
197	rs1321521	6	51771578	-0.014454	0.020416	23691	0.47898	0.353024	A	C	Colorectal cancer	TRUE
198	rs1861410	2	58933591	0.027475	0.019546	23691	0.15983	0.564033	T	C	Colorectal cancer	TRUE
199	rs6739755	2	59330227	-0.020429	0.01981	23691	0.30241	0.606348	G	A	Colorectal cancer	TRUE
200	rs308911	2	86855977	-0.022855	0.021692	23691	0.29205	0.723503	G	A	Colorectal cancer	TRUE
201	rs55794894	7	133516821	0.0073186	0.02892	23691	0.80022	0.128869	A	G	Colorectal cancer	TRUE
202	rs7218014	17	65832016	0.017204	0.024239	23691	0.47786	0.202455	C	T	Colorectal cancer	TRUE
203	rs13047416	21	40309436	0.011571	0.020168	23691	0.566151	0.373918	G	C	Colorectal cancer	TRUE
204	rs165656	22	19948863	-0.013739	0.019406	23691	0.47896	0.522836	C	G	Colorectal cancer	TRUE
205	rs76040172	21	46488959	0.015123	0.045206	23691	0.737981	0.0510004	A	G	Colorectal cancer	TRUE
206	rs28489620	22	41804716	0.0096542	0.021629	23691	0.65534	0.295344	A	G	Colorectal cancer	TRUE
207	rs429358	19	45411941	-0.0062004	0.02873	23691	0.82913	0.134977	C	T	Colorectal cancer	TRUE
208	rs10423928	19	46182304	0.010882	0.023937	23691	0.649391	0.213457	A	T	Colorectal cancer	TRUE
209	rs72976986	19	4050424	0.049244	0.025245	23691	0.0510999	0.194443	A	G	Colorectal cancer	TRUE
210	rs559231	18	39644247	-0.014717	0.019815	23691	0.45766	0.403043	T	G	Colorectal cancer	TRUE
211	rs12877270	13	97047020	-0.003113	0.019488	23691	0.87308	0.460891	A	G	Colorectal cancer	TRUE
212	rs9888533	13	107854612	-0.041989	0.020068	23691	0.0364066	0.541093	T	C	Colorectal cancer	TRUE
213	rs8013377	14	25934244	-0.010454	0.021688	23691	0.629811	0.270905	C	A	Colorectal cancer	TRUE
214	rs1191600	14	30101641	-0.013927	0.019921	23691	0.48446	0.598455	A	C	Colorectal cancer	TRUE
215	rs11150745	17	78757626	0.012299	0.020863	23691	0.55551	0.317188	G	A	Colorectal cancer	TRUE
216	rs6030803	20	41986507	-0.053577	0.029719	23691	0.0714167	0.125037	C	T	Colorectal cancer	TRUE
217	rs10406327	19	33890838	-0.031527	0.019456	23691	0.10515	0.465894	G	C	Colorectal cancer	TRUE
218	rs2618039	1	112324111	-0.0079659	0.019848	23691	0.68817	0.390545	T	A	Colorectal cancer	TRUE
219	rs11162968	1	80784642	0.0077319	0.021644	23691	0.72092	0.29713	C	T	Colorectal cancer	TRUE
220	rs12463617	2	629244	0.015897	0.025544	23691	0.53373	0.8262	C	A	Colorectal cancer	TRUE
221	rs10803762	2	161105876	0.0029558	0.020889	23691	0.88747	0.67762	A	G	Colorectal cancer	TRUE
222	rs56094641	16	53806453	0.0020597	0.019706	23691	0.91675	0.420765	G	A	Colorectal cancer	TRUE
223	rs1657930	15	57120989	-0.023022	0.024118	23691	0.3398	0.795914	A	G	Colorectal cancer	TRUE
224	rs8024137	15	35837297	-0.011459	0.02762	23691	0.67823	0.855599	T	A	Colorectal cancer	TRUE
225	rs11636611	15	36391965	-0.0017061	0.01932	23691	0.92963	0.493711	T	C	Colorectal cancer	TRUE
226	rs2439823	10	99778226	-0.008686	0.019843	23691	0.66157	0.543012	G	A	Colorectal cancer	TRUE
227	rs7952436	11	67024534	0.011147	0.0422	23691	0.791661	0.071677	T	C	Colorectal cancer	TRUE
228	rs784257	18	53397199	-0.031737	0.025361	23691	0.21078	0.819172	C	T	Colorectal cancer	TRUE
229	rs61992671	14	101531854	0.020835	0.020366	23691	0.30627	0.47326	G	A	Colorectal cancer	TRUE
230	rs879620	16	4015729	0.023826	0.019785	23691	0.22851	0.609017	T	C	Colorectal cancer	TRUE
231	rs7169847	15	95272920	-0.021286	0.020083	23691	0.28919	0.623064	T	G	Colorectal cancer	TRUE
232	rs17296856	15	84557450	-0.0032267	0.021588	23691	0.88118	0.281879	C	A	Colorectal cancer	TRUE
233	rs9584870	13	99245866	-0.016932	0.021181	23691	0.42406	0.376699	C	T	Colorectal cancer	TRUE
234	rs34140906	13	58480400	-0.061605	0.025758	23691	0.016771	0.170564	C	T	Colorectal cancer	TRUE
235	rs11842871	13	31042452	0.018205	0.023539	23691	0.43929	0.249346	T	G	Colorectal cancer	TRUE
236	rs3806114	6	20482335	-0.0067677	0.020934	23691	0.74648	0.685682	A	G	Colorectal cancer	TRUE
237	rs1346841	4	65651730	-0.019753	0.019886	23691	0.32055	0.402769	A	G	Colorectal cancer	TRUE
238	rs3807566	7	50564204	-0.01879	0.01953	23691	0.336	0.440692	T	G	Colorectal cancer	TRUE
239	rs1570298	6	70218298	0.0011333	0.022272	23691	0.95942	0.746592	T	A	Colorectal cancer	TRUE
240	rs10499014	6	97947755	0.012359	0.022542	23691	0.58352	0.260985	G	C	Colorectal cancer	TRUE
241	rs9378676	6	2064264	-0.02106	0.02266	23691	0.3527	0.241885	C	A	Colorectal cancer	TRUE
242	rs9294260	6	83433228	0.013502	0.019498	23691	0.48864	0.474758	A	G	Colorectal cancer	TRUE
243	rs6567160	18	57829135	0.051675	0.022806	23691	0.0234601	0.235976	C	T	Colorectal cancer	TRUE
244	rs7206608	16	82872628	0.04125	0.021041	23691	0.0499448	0.306218	G	C	Colorectal cancer	TRUE
245	rs3826408	17	7101292	-0.0048224	0.019635	23691	0.80599	0.480056	T	C	Colorectal cancer	TRUE
246	rs2376885	16	89826901	-0.023553	0.021144	23691	0.26529	0.30035	A	G	Colorectal cancer	TRUE
247	rs4790841	17	1835482	0.038565	0.02762	23691	0.16264	0.15366	T	C	Colorectal cancer	TRUE
248	rs1357079	3	153691949	-0.0058484	0.019662	23691	0.766129	0.570512	C	T	Colorectal cancer	TRUE
249	rs4689465	4	6490789	-0.0014294	0.019565	23691	0.94176	0.520071	C	T	Colorectal cancer	TRUE
250	rs3087523	2	105977776	0.085556	0.029782	23691	0.00406958	0.126029	A	G	Colorectal cancer	TRUE
251	rs6551304	3	88306596	-0.026234	0.02597	23691	0.3124	0.831687	G	A	Colorectal cancer	TRUE
252	rs1078455	3	108129348	-0.0066804	0.020982	23691	0.75019	0.315014	C	T	Colorectal cancer	TRUE
253	rs10938398	4	45186139	-0.031117	0.019545	23691	0.11136	0.434173	A	G	Colorectal cancer	TRUE
254	rs9654453	5	299621	0.019603	0.029195	23691	0.50193	0.126128	C	T	Colorectal cancer	TRUE
255	rs72618637	2	48953979	-0.0039506	0.024831	23691	0.87359	0.186672	A	T	Colorectal cancer	TRUE
256	rs2678204	1	201800511	0.019286	0.020657	23691	0.35048	0.328261	G	T	Colorectal cancer	TRUE
257	rs7377083	4	102708997	-0.0045701	0.019816	23691	0.81761	0.437339	A	C	Colorectal cancer	TRUE
258	rs75035127	1	174973726	0.015315	0.057829	23691	0.791139	0.029141	G	A	Colorectal cancer	TRUE
259	rs7537581	1	2725475	0.019241	0.019632	23691	0.32706	0.521423	A	C	Colorectal cancer	TRUE
260	rs61813324	1	156049877	-0.002851	0.033841	23691	0.93286	0.130205	T	C	Colorectal cancer	TRUE
261	rs9814758	3	123062657	0.0072068	0.020328	23691	0.72295	0.36364	G	T	Colorectal cancer	TRUE
262	rs1625623	5	112301096	0.0015842	0.020417	23691	0.93815	0.384323	T	C	Colorectal cancer	TRUE
263	rs876605	5	77801359	0.009836	0.022474	23691	0.66163	0.739922	G	A	Colorectal cancer	TRUE
264	rs13182474	5	80861777	-0.056061	0.021202	23691	0.00819068	0.302858	C	G	Colorectal cancer	TRUE
265	rs12001437	9	34074476	-0.00068938	0.020013	23691	0.97252	0.372182	C	T	Colorectal cancer	TRUE
266	rs2482704	9	94182363	0.0035679	0.019619	23691	0.85569	0.414289	T	G	Colorectal cancer	TRUE
267	rs10505836	12	19288508	0.057398	0.027709	23691	0.0383133	0.859356	C	A	Colorectal cancer	TRUE
268	rs894736	12	54418166	0.027163	0.020519	23691	0.18557	0.353045	G	A	Colorectal cancer	TRUE
269	rs7933085	11	130796248	0.014088	0.019716	23691	0.47489	0.509054	G	A	Colorectal cancer	TRUE
270	rs1013402	11	27712381	-0.032044	0.021126	23691	0.12931	0.296315	G	A	Colorectal cancer	TRUE
271	rs7925100	11	118941596	0.016378	0.019931	23691	0.41122	0.395467	A	G	Colorectal cancer	TRUE
272	rs12287076	11	47606865	0.019793	0.021303	23691	0.35284	0.701427	C	G	Colorectal cancer	TRUE
273	rs61903695	11	89922417	-0.016981	0.02245	23691	0.44941	0.246001	G	A	Colorectal cancer	TRUE
274	rs6069037	20	53503198	-0.020895	0.021722	23691	0.33609	0.72956	A	C	Colorectal cancer	TRUE
275	rs4456769	20	25190777	-0.013917	0.02081	23691	0.50364	0.32257	T	C	Colorectal cancer	TRUE
276	rs3814883	16	29994922	-0.0020598	0.01967	23691	0.9166	0.470324	T	C	Colorectal cancer	TRUE
277	rs57636386	18	58048295	0.0018754	0.035802	23691	0.95822	0.0823097	C	T	Colorectal cancer	TRUE
278	rs12549000	8	118881908	-0.0095772	0.030597	23691	0.75427	0.115384	A	T	Colorectal cancer	TRUE
279	rs10248298	7	121963813	-0.016016	0.020008	23691	0.42344	0.375855	A	C	Colorectal cancer	TRUE
280	rs10795418	10	16744334	-0.00524	0.020779	23691	0.80091	0.67437	G	A	Colorectal cancer	TRUE
281	rs71495038	10	33971383	0.041261	0.035671	23691	0.24739	0.0821282	A	G	Colorectal cancer	TRUE
282	rs10732335	9	15862077	-0.034905	0.019767	23691	0.0774194	0.429084	C	A	Colorectal cancer	TRUE
283	rs11773362	7	147668180	-0.025896	0.020578	23691	0.20823	0.325791	T	C	Colorectal cancer	TRUE
284	rs1619442	9	81348300	0.01396	0.028239	23691	0.621061	0.840629	C	T	Colorectal cancer	TRUE
285	rs10490869	3	35635145	-0.010241	0.023477	23691	0.66268	0.222236	T	A	Colorectal cancer	TRUE
286	rs28350	3	42418446	0.02461	0.025818	23691	0.34047	0.810667	G	A	Colorectal cancer	TRUE
287	rs34234296	2	175166636	-0.022912	0.021253	23691	0.28101	0.37624	A	G	Colorectal cancer	TRUE
288	rs2744938	6	34552110	-0.039287	0.026987	23691	0.14546	0.151612	G	A	Colorectal cancer	TRUE
289	rs1108548	1	218634787	-0.0079402	0.021588	23691	0.71302	0.274567	G	A	Colorectal cancer	TRUE
290	rs2470946	7	104587323	-0.0017406	0.019907	23691	0.93032	0.391494	T	G	Colorectal cancer	TRUE
291	rs76286777	2	25195577	0.0083229	0.024335	23691	0.73234	0.198022	C	T	Colorectal cancer	TRUE
292	rs9308964	2	35436262	0.0034647	0.019529	23691	0.85918	0.563885	T	C	Colorectal cancer	TRUE
293	rs13420048	2	50751414	-0.016271	0.020648	23691	0.43069	0.392048	A	C	Colorectal cancer	TRUE
294	rs4851283	2	100894802	0.013141	0.020847	23691	0.52846	0.683994	G	C	Colorectal cancer	TRUE
295	rs35681682	2	69678079	0.026889	0.019578	23691	0.1696	0.444515	C	T	Colorectal cancer	TRUE
296	rs10185199	2	40282202	0.0079839	0.022602	23691	0.723911	0.296906	A	G	Colorectal cancer	TRUE
297	rs34517439	1	78450517	-0.0029395	0.031591	23691	0.92586	0.105306	A	C	Colorectal cancer	TRUE
298	rs11099020	4	130724902	-0.016553	0.020167	23691	0.41178	0.638787	T	C	Colorectal cancer	TRUE
299	rs7372674	3	196149165	0.019522	0.020251	23691	0.33504	0.355304	A	C	Colorectal cancer	TRUE
300	rs6846041	4	18477030	-0.020365	0.020716	23691	0.32557	0.325736	G	C	Colorectal cancer	TRUE
301	rs6682438	1	33784146	-0.00059283	0.020437	23691	0.97686	0.662854	C	T	Colorectal cancer	TRUE
302	rs1609303	2	181567556	-0.0045516	0.020204	23691	0.82176	0.637436	A	T	Colorectal cancer	TRUE
303	rs4482463	2	205375909	0.0015168	0.036638	23691	0.96698	0.91997	A	C	Colorectal cancer	TRUE
304	rs539515	1	177889025	0.0026413	0.024749	23691	0.91501	0.187944	C	A	Colorectal cancer	TRUE
305	rs6693294	1	49879122	-0.016327	0.020989	23691	0.43665	0.684107	G	A	Colorectal cancer	TRUE
306	rs587271	1	54743111	0.008723	0.022119	23691	0.693309	0.669861	T	C	Colorectal cancer	TRUE
307	rs4844809	1	209519772	-0.021682	0.028175	23691	0.44157	0.138347	C	G	Colorectal cancer	TRUE
308	rs9835772	3	85766025	-0.0014645	0.022583	23691	0.9483	0.242603	T	A	Colorectal cancer	TRUE
309	rs62261725	3	85898626	0.020609	0.020674	23691	0.31883	0.319256	G	A	Colorectal cancer	TRUE
310	rs1582931	5	122657199	0.016156	0.01962	23691	0.41025	0.480119	A	G	Colorectal cancer	TRUE
311	rs852983	5	142712064	-0.018404	0.019443	23691	0.34387	0.466169	A	G	Colorectal cancer	TRUE
312	rs2161097	5	103945178	-0.0026229	0.019429	23691	0.89261	0.437824	T	C	Colorectal cancer	TRUE
313	rs35023999	11	113266411	0.021264	0.019469	23691	0.27473	0.515702	C	A	Colorectal cancer	TRUE
314	rs11218510	11	121922587	-0.0021637	0.019866	23691	0.91327	0.401271	A	G	Colorectal cancer	TRUE
315	rs2180454	14	29690513	0.0018518	0.022822	23691	0.93533	0.763454	C	T	Colorectal cancer	TRUE
316	rs11824092	11	13346294	-0.0037762	0.020034	23691	0.85049	0.624625	C	T	Colorectal cancer	TRUE
317	rs1502317	11	8682018	-0.014356	0.02123	23691	0.498901	0.2945	T	C	Colorectal cancer	TRUE
318	rs10835676	11	30531316	-0.022812	0.02283	23691	0.31769	0.236313	G	C	Colorectal cancer	TRUE
319	rs10757898	9	29622600	0.010577	0.01968	23691	0.590969	0.522731	A	G	Colorectal cancer	TRUE
320	rs11787216	8	142615222	0.02155	0.020645	23691	0.29656	0.363698	T	C	Colorectal cancer	TRUE
321	rs7755574	6	153364643	0.018322	0.021155	23691	0.38646	0.299586	T	G	Colorectal cancer	TRUE
322	rs58862095	7	75081418	0.0089127	0.024086	23691	0.711349	0.367265	T	C	Colorectal cancer	TRUE
323	rs883403	7	99047978	-0.027722	0.026585	23691	0.29705	0.1563	C	T	Colorectal cancer	TRUE
324	rs4718964	7	70038969	0.039566	0.019691	23691	0.0444979	0.415935	T	G	Colorectal cancer	TRUE
325	rs11767811	7	71620988	-0.012113	0.024618	23691	0.6227	0.191612	A	G	Colorectal cancer	TRUE
326	rs61223906	7	39447726	-0.01601	0.020431	23691	0.43329	0.342486	A	G	Colorectal cancer	TRUE
327	rs10947793	6	12142817	-0.020554	0.020301	23691	0.31131	0.373285	G	A	Colorectal cancer	TRUE
328	rs1799923	3	42306294	0.040725	0.029975	23691	0.17427	0.882614	G	A	Colorectal cancer	TRUE
329	rs7539903	1	209208033	-0.024556	0.019867	23691	0.21644	0.610616	A	T	Colorectal cancer	TRUE
330	rs36007635	6	163009335	-0.0038468	0.0287	23691	0.89337	0.130039	A	G	Colorectal cancer	TRUE
331	rs1182199	7	2862542	-0.038638	0.02097	23691	0.0653973	0.303862	A	C	Colorectal cancer	TRUE
332	rs12375196	7	103416541	-0.0031969	0.019497	23691	0.86975	0.429696	A	C	Colorectal cancer	TRUE
333	rs73068448	7	26385763	0.0475	0.026859	23691	0.0769768	0.165574	T	C	Colorectal cancer	TRUE
334	rs4876611	8	116671848	-0.059885	0.022048	23691	0.00660557	0.737231	G	A	Colorectal cancer	TRUE
335	rs4722398	7	3125220	0.044121	0.029867	23691	0.13961	0.136484	T	C	Colorectal cancer	TRUE
336	rs6938973	6	98421721	0.011706	0.01987	23691	0.55576	0.612406	C	T	Colorectal cancer	TRUE
337	rs1117619	3	173747092	-0.030493	0.022143	23691	0.16848	0.254928	G	C	Colorectal cancer	TRUE
338	rs4856720	3	161447373	0.0099818	0.019453	23691	0.607861	0.535309	C	G	Colorectal cancer	TRUE
339	rs2306593	17	34866546	1.2e-05	0.019487	23691	0.99951	0.496729	T	C	Colorectal cancer	TRUE
340	rs8078135	17	21268583	-0.021459	0.01974	23691	0.27698	0.50821	T	C	Colorectal cancer	TRUE
341	rs28375268	16	4949528	0.030012	0.02103	23691	0.15356	0.644181	T	G	Colorectal cancer	TRUE
342	rs56803094	15	99222509	-0.023236	0.02363	23691	0.32545	0.225107	G	A	Colorectal cancer	TRUE
343	rs7132908	12	50263148	0.046737	0.019923	23691	0.0189819	0.396775	A	G	Colorectal cancer	TRUE
344	rs7966251	12	103731395	0.041792	0.022286	23691	0.0607519	0.257313	A	G	Colorectal cancer	TRUE
345	rs3764002	12	108618630	0.043314	0.024823	23691	0.0810065	0.266008	T	C	Colorectal cancer	TRUE
346	rs11012732	10	21830104	-0.016444	0.020294	23691	0.41779	0.345912	G	A	Colorectal cancer	TRUE
347	rs7498665	16	28883241	-0.0032441	0.020033	23691	0.87136	0.397991	G	A	Colorectal cancer	TRUE
348	rs7259070	19	47562509	-0.002935	0.02138	23691	0.89081	0.592377	C	T	Colorectal cancer	TRUE
349	rs2302209	19	18324329	-0.0061004	0.021653	23691	0.778149	0.281647	T	C	Colorectal cancer	TRUE
350	rs12462975	19	30272202	0.00075672	0.020546	23691	0.97062	0.329513	A	G	Colorectal cancer	TRUE
351	rs73985439	2	212299249	0.024835	0.021002	23691	0.23702	0.30385	C	A	Colorectal cancer	TRUE
352	rs6791983	3	25111890	-0.00074158	0.022641	23691	0.97387	0.759888	A	C	Colorectal cancer	TRUE
353	rs35882248	2	230627955	0.0023535	0.020411	23691	0.9082	0.340045	T	C	Colorectal cancer	TRUE
354	rs62243489	3	62482927	-0.004512	0.022004	23691	0.83753	0.270947	G	T	Colorectal cancer	TRUE
355	rs72617140	2	229019109	0.010027	0.024142	23691	0.67789	0.21772	C	A	Colorectal cancer	TRUE
356	rs11614326	12	122269182	-0.014683	0.019724	23691	0.4566	0.534042	A	G	Colorectal cancer	TRUE
357	rs36165342	12	122530256	-0.031921	0.019432	23691	0.10044	0.471614	C	T	Colorectal cancer	TRUE
358	rs7324067	13	65484906	-0.019161	0.022678	23691	0.39815	0.762959	C	T	Colorectal cancer	TRUE
359	rs1025065	16	82451159	0.0086491	0.020289	23691	0.669889	0.643843	G	T	Colorectal cancer	TRUE
360	rs6493498	15	51754451	-0.019712	0.019626	23691	0.31521	0.563885	C	T	Colorectal cancer	TRUE
361	rs3212038	14	104178186	-0.028528	0.020722	23691	0.16862	0.329112	G	A	Colorectal cancer	TRUE
362	rs34045288	6	40369081	0.024595	0.02073	23691	0.23545	0.323097	T	C	Colorectal cancer	TRUE
363	rs1327259	6	51177811	-0.0026845	0.020036	23691	0.89342	0.401587	G	A	Colorectal cancer	TRUE
364	rs72892910	6	50816887	-0.030279	0.025082	23691	0.22736	0.183428	T	G	Colorectal cancer	TRUE
365	rs245767	5	170525393	0.024319	0.021616	23691	0.26057	0.72422	G	A	Colorectal cancer	TRUE
366	rs1942826	18	63345799	-0.025514	0.027289	23691	0.34982	0.148117	A	G	Colorectal cancer	TRUE
367	rs2074881	19	1970021	-0.0080029	0.026895	23691	0.766039	0.165196	T	C	Colorectal cancer	TRUE
368	rs2584205	18	2702259	-0.0067736	0.021912	23691	0.75722	0.726647	A	G	Colorectal cancer	TRUE
369	rs1788808	18	21090023	-0.017243	0.019529	23691	0.37725	0.478768	G	A	Colorectal cancer	TRUE
370	rs9902846	17	4040774	-0.020766	0.02126	23691	0.32868	0.31265	T	C	Colorectal cancer	TRUE
371	rs62072003	17	52936314	0.0085969	0.027521	23691	0.75475	0.14476	T	C	Colorectal cancer	TRUE
372	rs2020942	17	28546914	-0.022617	0.019963	23691	0.25723	0.385885	T	C	Colorectal cancer	TRUE
373	rs8097672	18	1839601	0.0092376	0.027365	23691	0.73569	0.146385	T	A	Colorectal cancer	TRUE
374	rs73142879	20	51195932	-0.026455	0.025587	23691	0.30116	0.181856	T	C	Colorectal cancer	TRUE
375	rs6001877	22	40712637	-0.034277	0.020569	23691	0.0956247	0.332848	A	G	Colorectal cancer	TRUE
