# Supplementary material for: Genetic prediction of the relationship between metabolic syndrome and colorectal cancer risk: a Mendelian randomization study
Source: Diabetol Metab Syndr. 2024 May 22;16:109. doi: 10.1186/s13098-024-01351-7 (PMC11110320; doi:10.1186/s13098-024-01351-7)
Supplement: Supplementary file 1 — Supplementary Material 1. [file 13098_2024_1351_MOESM1_ESM.zip › New folder/Supplemental Data S3.xlsx]

## Sheet: Supplemental Data S3
Supplemental Data S3. In the diagnostic component (DBP) of the replication analysis, SNPs strongly correlated with CRC.
	SNP	chr	pos	beta.outcome	se.outcome	samplesize.outcome	pval.outcome	eaf.outcome	effect_allele.outcome	other_allele.outcome	outcome	mr_keep.outcome
1	rs12714414	2	651407	-0.030264	0.028217	23691	0.28347	0.153309	C	T	Colorectal cancer	TRUE
2	rs62133108	2	37253455	-0.020036	0.024834	23691	0.4198	0.189333	T	C	Colorectal cancer	TRUE
3	rs877116	8	10712945	-0.032855	0.019954	23691	0.0996598	0.582377	T	G	Colorectal cancer	TRUE
4	rs34483452	5	87986314	0.018361	0.027029	23691	0.49694	0.14866	A	C	Colorectal cancer	TRUE
5	rs11745491	5	50876776	-0.0068094	0.020386	23691	0.73836	0.650817	G	A	Colorectal cancer	TRUE
6	rs28929474	14	94844947	-0.13893	0.077585	23691	0.0733517	0.0167182	T	C	Colorectal cancer	TRUE
7	rs7116997	11	120060673	-0.0020735	0.019358	23691	0.9147	0.455827	C	T	Colorectal cancer	TRUE
8	rs11222084	11	130273230	-0.01457	0.020332	23691	0.47362	0.352286	T	A	Colorectal cancer	TRUE
9	rs9773022	8	144059713	0.0071868	0.020158	23691	0.72145	0.442634	C	T	Colorectal cancer	TRUE
10	rs56233017	8	144981488	-0.092996	0.049302	23691	0.059257	0.0438518	A	G	Colorectal cancer	TRUE
11	rs11228613	11	69068492	0.020969	0.023108	23691	0.36418	0.229222	G	T	Colorectal cancer	TRUE
12	rs2062316	15	81010249	-0.041706	0.019649	23691	0.0337909	0.447427	G	A	Colorectal cancer	TRUE
13	rs7042796	9	112357800	0.055896	0.027811	23691	0.0444457	0.851372	G	A	Colorectal cancer	TRUE
14	rs34966754	13	110872409	0.00013271	0.021794	23691	0.99514	0.398565	C	G	Colorectal cancer	TRUE
15	rs7322054	13	38246708	0.010592	0.019562	23691	0.58818	0.433981	C	A	Colorectal cancer	TRUE
16	rs3736290	15	40321351	-0.0091688	0.019525	23691	0.63864	0.531425	A	C	Colorectal cancer	TRUE
17	rs7230482	18	48169638	0.026116	0.021188	23691	0.21774	0.303934	A	T	Colorectal cancer	TRUE
18	rs292444	18	55865613	0.018237	0.020231	23691	0.36736	0.641341	T	G	Colorectal cancer	TRUE
19	rs12955964	18	20045756	0.0058839	0.020115	23691	0.769891	0.381791	T	C	Colorectal cancer	TRUE
20	rs72986545	3	141056797	0.0073812	0.036212	23691	0.83849	0.077502	G	A	Colorectal cancer	TRUE
21	rs9874101	3	194521981	-0.0025235	0.020379	23691	0.90145	0.642797	G	A	Colorectal cancer	TRUE
22	rs6846799	4	18028351	0.028781	0.028536	23691	0.31317	0.133156	A	G	Colorectal cancer	TRUE
23	rs12495085	3	158272632	0.0066862	0.022165	23691	0.76292	0.258347	A	G	Colorectal cancer	TRUE
24	rs17304212	2	179325735	-0.01113	0.039106	23691	0.77594	0.0664577	G	C	Colorectal cancer	TRUE
25	rs918949	2	218674697	-0.008227	0.019824	23691	0.67813	0.61078	T	C	Colorectal cancer	TRUE
26	rs76326501	2	43167878	-0.027279	0.035325	23691	0.43998	0.0824068	C	A	Colorectal cancer	TRUE
27	rs1047763	7	7283569	-0.0065381	0.025289	23691	0.79599	0.178472	A	G	Colorectal cancer	TRUE
28	rs10890238	1	38445654	0.042227	0.019605	23691	0.0312478	0.423533	A	T	Colorectal cancer	TRUE
29	rs13107325	4	103188709	0.015674	0.036544	23691	0.66799	0.0774957	T	C	Colorectal cancer	TRUE
30	rs3943093	1	243458502	0.0013255	0.020571	23691	0.94862	0.334825	T	C	Colorectal cancer	TRUE
31	rs6746180	2	19514419	0.020698	0.027244	23691	0.44741	0.149342	T	C	Colorectal cancer	TRUE
32	rs11102498	1	113119442	-0.017691	0.02355	23691	0.45253	0.208987	C	T	Colorectal cancer	TRUE
33	rs6585256	10	115746551	0.02343	0.022748	23691	0.30301	0.727428	C	A	Colorectal cancer	TRUE
34	rs112224765	12	42415198	0.020375	0.026739	23691	0.44606	0.173131	A	G	Colorectal cancer	TRUE
35	rs2164820	12	70463199	0.03467	0.019579	23691	0.0765914	0.44863	C	G	Colorectal cancer	TRUE
36	rs2681485	12	90025622	-0.021361	0.01987	23691	0.28236	0.602761	A	G	Colorectal cancer	TRUE
37	rs2978098	8	101676675	-0.027393	0.019402	23691	0.15799	0.461798	C	A	Colorectal cancer	TRUE
38	rs916880	7	27229119	-0.048762	0.035761	23691	0.17271	0.920114	A	G	Colorectal cancer	TRUE
39	rs2836411	21	39819830	-0.024844	0.024673	23691	0.31398	0.343991	T	C	Colorectal cancer	TRUE
40	rs10210244	2	235792003	0.060775	0.03392	23691	0.0731779	0.890739	C	T	Colorectal cancer	TRUE
41	rs13436194	5	157803588	0.016286	0.019503	23691	0.40369	0.446478	G	A	Colorectal cancer	TRUE
42	rs1436138	17	75316880	-0.0022045	0.020196	23691	0.91308	0.369908	G	A	Colorectal cancer	TRUE
43	rs8068774	17	4625669	-0.037144	0.022927	23691	0.10522	0.233591	C	T	Colorectal cancer	TRUE
44	rs62104477	19	30294991	0.003888	0.020377	23691	0.84868	0.330421	T	G	Colorectal cancer	TRUE
45	rs62107913	19	41127036	0.012747	0.025177	23691	0.61264	0.182063	T	C	Colorectal cancer	TRUE
46	rs6078382	20	11883794	-0.0097173	0.019889	23691	0.62514	0.395319	A	C	Colorectal cancer	TRUE
47	rs2013925	1	41560291	0.032991	0.023355	23691	0.15777	0.780519	G	A	Colorectal cancer	TRUE
48	rs11708951	3	41288064	-0.01599	0.019483	23691	0.41181	0.451015	T	C	Colorectal cancer	TRUE
49	rs997988	7	25979194	0.027394	0.019746	23691	0.16534	0.396138	A	T	Colorectal cancer	TRUE
50	rs9352694	6	79800818	-0.012062	0.02011	23691	0.548639	0.400806	G	A	Colorectal cancer	TRUE
51	rs2397060	6	51611470	-0.014635	0.026944	23691	0.58702	0.151726	C	T	Colorectal cancer	TRUE
52	rs6963105	7	75097488	-0.011027	0.02299	23691	0.63147	0.605044	G	A	Colorectal cancer	TRUE
53	rs4653889	1	228112121	-0.011153	0.01961	23691	0.56951	0.514605	G	A	Colorectal cancer	TRUE
54	rs891511	7	150704843	0.016352	0.021109	23691	0.43856	0.337653	A	G	Colorectal cancer	TRUE
55	rs1438898	2	145714354	0.0082806	0.022272	23691	0.71004	0.249293	C	A	Colorectal cancer	TRUE
56	rs1687295	3	14889756	-0.0036029	0.02186	23691	0.86909	0.726605	C	T	Colorectal cancer	TRUE
57	rs6923947	6	127098553	-0.006354	0.019896	23691	0.749459	0.45779	A	G	Colorectal cancer	TRUE
58	rs2032451	6	26092170	-0.066001	0.027357	23691	0.0158402	0.145374	T	G	Colorectal cancer	TRUE
59	rs3217992	9	22003223	-0.039996	0.019917	23691	0.0446303	0.377733	T	C	Colorectal cancer	TRUE
60	rs13290794	9	37183628	0.016223	0.020218	23691	0.42234	0.35477	A	G	Colorectal cancer	TRUE
61	rs2306363	11	65405600	-0.00045861	0.024209	23691	0.98489	0.200342	T	G	Colorectal cancer	TRUE
62	rs7500448	16	83045790	0.024815	0.022203	23691	0.26373	0.261324	G	A	Colorectal cancer	TRUE
63	rs12906962	15	95312071	0.015424	0.020746	23691	0.45718	0.331962	C	T	Colorectal cancer	TRUE
64	rs11073461	15	96646939	0.018343	0.020807	23691	0.37801	0.680765	T	C	Colorectal cancer	TRUE
65	rs12325242	16	69317807	-0.022887	0.022338	23691	0.30556	0.246633	C	G	Colorectal cancer	TRUE
66	rs11021221	11	95308854	-0.043835	0.026899	23691	0.10318	0.15515	A	T	Colorectal cancer	TRUE
67	rs60687229	21	35602268	0.026165	0.027551	23691	0.34226	0.151627	C	T	Colorectal cancer	TRUE
68	rs6487076	12	20470857	-0.0043353	0.023325	23691	0.85255	0.235364	G	A	Colorectal cancer	TRUE
69	rs8078510	17	47045862	0.017307	0.021779	23691	0.42681	0.269279	A	G	Colorectal cancer	TRUE
70	rs2286526	17	59472057	0.0018695	0.02203	23691	0.93237	0.704909	T	C	Colorectal cancer	TRUE
71	rs3851374	3	168701648	-0.0028372	0.024632	23691	0.9083	0.810033	G	A	Colorectal cancer	TRUE
72	rs262986	3	183435713	-0.018974	0.019676	23691	0.33489	0.47976	A	G	Colorectal cancer	TRUE
73	rs13163533	5	61592576	0.018288	0.03698	23691	0.620931	0.0758959	G	C	Colorectal cancer	TRUE
74	rs72654647	1	25022314	-0.033748	0.02221	23691	0.12863	0.256838	A	G	Colorectal cancer	TRUE
75	rs57139556	6	150998511	0.012081	0.038474	23691	0.75352	0.0672281	G	A	Colorectal cancer	TRUE
76	rs12522841	5	142518675	0.024476	0.019728	23691	0.21472	0.478494	A	G	Colorectal cancer	TRUE
77	rs2469133	15	66926935	0.016953	0.020549	23691	0.40937	0.350534	A	G	Colorectal cancer	TRUE
78	rs12905116	15	79042734	0.070489	0.022674	23691	0.00187841	0.74733	A	T	Colorectal cancer	TRUE
79	rs11636952	15	75114322	0.006144	0.020758	23691	0.76724	0.674982	C	T	Colorectal cancer	TRUE
80	rs13312596	7	114351527	0.010906	0.019787	23691	0.58151	0.399029	G	A	Colorectal cancer	TRUE
81	rs11605671	11	27270081	-0.011853	0.020975	23691	0.572	0.312524	A	G	Colorectal cancer	TRUE
82	rs11556924	7	129663496	0.032992	0.020596	23691	0.10919	0.390228	T	C	Colorectal cancer	TRUE
83	rs2895070	16	56276910	0.012125	0.021261	23691	0.568471	0.294398	C	A	Colorectal cancer	TRUE
84	rs4792617	17	15388330	0.067178	0.038071	23691	0.0776372	0.0707188	A	G	Colorectal cancer	TRUE
85	rs7944584	11	47336320	-0.01346	0.021547	23691	0.53216	0.282639	T	A	Colorectal cancer	TRUE
86	rs72831343	10	63515681	0.019158	0.027865	23691	0.49175	0.140064	G	T	Colorectal cancer	TRUE
87	rs11592442	10	64533904	-2.62e-05	0.019644	23691	0.99894	0.420244	A	T	Colorectal cancer	TRUE
88	rs28676499	12	123906307	-0.054868	0.024704	23691	0.0263481	0.191294	T	C	Colorectal cancer	TRUE
89	rs4147111	10	4097118	-0.033167	0.038393	23691	0.38766	0.0714512	C	T	Colorectal cancer	TRUE
90	rs11191580	10	104906211	0.033885	0.033154	23691	0.30677	0.0926027	C	T	Colorectal cancer	TRUE
91	rs773435	1	113537084	0.0016819	0.020022	23691	0.93305	0.415618	T	C	Colorectal cancer	TRUE
92	rs7592578	2	191439591	-0.015978	0.025823	23691	0.536069	0.828395	G	T	Colorectal cancer	TRUE
93	rs2162003	2	205077128	0.023336	0.020561	23691	0.25637	0.403613	C	T	Colorectal cancer	TRUE
94	rs74444983	19	45745607	-0.006432	0.022232	23691	0.772341	0.257271	C	T	Colorectal cancer	TRUE
95	rs2294239	22	29449477	-0.013909	0.01975	23691	0.48129	0.420983	G	A	Colorectal cancer	TRUE
96	rs2897515	4	138378613	0.020604	0.019539	23691	0.29165	0.544954	C	T	Colorectal cancer	TRUE
97	rs62294352	3	169197122	-0.020606	0.023146	23691	0.37334	0.22479	T	C	Colorectal cancer	TRUE
98	rs3118906	13	51106788	-0.027372	0.021354	23691	0.19991	0.28683	A	G	Colorectal cancer	TRUE
99	rs6426577	1	227355918	5.59e-06	0.01964	23691	0.99977	0.573005	A	C	Colorectal cancer	TRUE
100	rs116734066	2	25262928	-0.0056124	0.033759	23691	0.86796	0.0917142	T	C	Colorectal cancer	TRUE
101	rs4667296	2	190517931	0.031449	0.022833	23691	0.16839	0.756933	A	G	Colorectal cancer	TRUE
102	rs7373694	3	42012719	0.0014487	0.026005	23691	0.95557	0.829935	A	G	Colorectal cancer	TRUE
103	rs4306343	12	20190630	-0.025486	0.021794	23691	0.24225	0.728737	T	A	Colorectal cancer	TRUE
104	rs75076724	14	104014690	0.0059661	0.026632	23691	0.82274	0.163619	C	T	Colorectal cancer	TRUE
105	rs149453951	15	69583434	-0.026801	0.091628	23691	0.769899	0.0248027	T	C	Colorectal cancer	TRUE
106	rs72677850	14	50849397	0.071609	0.08666	23691	0.40862	0.0153537	A	G	Colorectal cancer	TRUE
107	rs7132012	12	8832203	0.036314	0.020689	23691	0.0792155	0.321873	G	A	Colorectal cancer	TRUE
108	rs1701704	12	56412487	-0.025667	0.02045	23691	0.20944	0.327213	G	T	Colorectal cancer	TRUE
109	rs35429	12	115555867	0.037509	0.020053	23691	0.0614186	0.388206	G	A	Colorectal cancer	TRUE
110	rs12905926	15	41283408	0.035454	0.019835	23691	0.0738635	0.531594	A	G	Colorectal cancer	TRUE
111	rs4923914	15	42119603	-0.0089493	0.020604	23691	0.66404	0.342219	T	C	Colorectal cancer	TRUE
112	rs55741089	1	11898859	0.0051666	0.043036	23691	0.90444	0.0538793	A	G	Colorectal cancer	TRUE
113	rs10774625	12	111910219	0.047366	0.019378	23691	0.0145141	0.503778	G	A	Colorectal cancer	TRUE
114	rs113892147	12	58004070	0.066977	0.051243	23691	0.19119	0.0396079	A	G	Colorectal cancer	TRUE
115	rs4729301	7	96470332	-0.0062946	0.019622	23691	0.748369	0.576826	T	C	Colorectal cancer	TRUE
116	rs314373	7	100456595	0.003985	0.024713	23691	0.8719	0.191378	A	G	Colorectal cancer	TRUE
117	rs11754057	6	166188779	0.0076813	0.02041	23691	0.706661	0.374214	G	A	Colorectal cancer	TRUE
118	rs9296668	6	51838263	0.018418	0.019357	23691	0.34134	0.484361	G	A	Colorectal cancer	TRUE
119	rs633185	11	100593538	0.0050966	0.021489	23691	0.81252	0.714554	C	G	Colorectal cancer	TRUE
120	rs12993599	2	219563602	-0.0054824	0.044508	23691	0.90197	0.0513613	A	G	Colorectal cancer	TRUE
121	rs1123037	4	156514725	-0.025699	0.019449	23691	0.18639	0.483728	A	T	Colorectal cancer	TRUE
122	rs73234219	4	55349439	-0.0013755	0.019851	23691	0.94476	0.396015	T	A	Colorectal cancer	TRUE
123	rs622871	6	31878495	0.019218	0.022045	23691	0.38334	0.730763	G	A	Colorectal cancer	TRUE
124	rs41475048	1	183058452	-0.0718	0.022258	23691	0.001256	0.24122	G	A	Colorectal cancer	TRUE
125	rs10900590	1	204451086	0.015194	0.021659	23691	0.48299	0.723385	T	C	Colorectal cancer	TRUE
126	rs12643599	4	156639846	-0.022855	0.020013	23691	0.25345	0.370373	G	A	Colorectal cancer	TRUE
127	rs17304212	2	179325735	-0.015003	0.034157	23691	0.6605	0.0870415	T	C	Colorectal cancer	TRUE
128	rs7125487	11	13282058	-0.0065374	0.021821	23691	0.76448	0.729159	G	C	Colorectal cancer	TRUE
129	rs11026585	11	22515504	-0.0138	0.035521	23691	0.697639	0.0817589	A	T	Colorectal cancer	TRUE
130	rs10260816	7	46010100	0.013853	0.019482	23691	0.47703	0.447594	G	C	Colorectal cancer	TRUE
131	rs741066	7	150500520	-0.039812	0.021216	23691	0.0605885	0.305846	T	C	Colorectal cancer	TRUE
132	rs16917117	8	95909498	-0.029666	0.025232	23691	0.2397	0.178778	C	T	Colorectal cancer	TRUE
133	rs10196402	2	73572081	0.010872	0.021868	23691	0.61906	0.291904	C	A	Colorectal cancer	TRUE
134	rs72812818	5	173356752	-0.015621	0.021511	23691	0.467741	0.308324	C	G	Colorectal cancer	TRUE
135	rs7805240	7	131120971	0.010414	0.019829	23691	0.59946	0.390017	T	C	Colorectal cancer	TRUE
136	rs6439475	3	134016334	-0.036319	0.021035	23691	0.0842442	0.669115	T	C	Colorectal cancer	TRUE
137	rs134041	22	28056338	0.015066	0.019654	23691	0.44335	0.571926	C	T	Colorectal cancer	TRUE
138	rs7270958	20	62484630	0.091023	0.04908	23691	0.0636576	0.0451353	A	G	Colorectal cancer	TRUE
139	rs7258382	19	7262569	0.049602	0.027347	23691	0.069706	0.162539	C	T	Colorectal cancer	TRUE
140	rs2301597	17	43173273	-0.0267	0.019566	23691	0.17237	0.568212	C	T	Colorectal cancer	TRUE
141	rs8081273	17	2222325	-0.012955	0.020016	23691	0.517481	0.361931	T	C	Colorectal cancer	TRUE
142	rs9337951	10	30317073	-0.017739	0.021611	23691	0.41175	0.347432	A	G	Colorectal cancer	TRUE
143	rs12482724	21	38248682	0.022681	0.019624	23691	0.24777	0.43048	G	A	Colorectal cancer	TRUE
144	rs3211995	16	2089006	-0.062899	0.027413	23691	0.0217631	0.162831	A	G	Colorectal cancer	TRUE
145	rs7259942	19	31892113	-0.010947	0.019815	23691	0.58064	0.609662	T	C	Colorectal cancer	TRUE
146	rs35021474	2	26916844	0.011544	0.019925	23691	0.562321	0.611519	G	C	Colorectal cancer	TRUE
147	rs12611608	2	40577162	0.017139	0.019393	23691	0.37681	0.503715	C	G	Colorectal cancer	TRUE
148	rs72936986	2	159429379	-0.017687	0.021215	23691	0.40444	0.288612	C	A	Colorectal cancer	TRUE
149	rs13004226	2	165080678	0.020874	0.021557	23691	0.33289	0.279283	C	G	Colorectal cancer	TRUE
150	rs2305758	19	17163661	0.03049	0.021438	23691	0.15495	0.280951	T	C	Colorectal cancer	TRUE
151	rs11865952	16	21092051	0.0086345	0.019339	23691	0.65525	0.435413	G	A	Colorectal cancer	TRUE
152	rs7218899	17	76739850	-0.00027027	0.019649	23691	0.98903	0.527901	T	C	Colorectal cancer	TRUE
153	rs1325345	13	72344596	0.031775	0.036714	23691	0.38678	0.0817391	T	A	Colorectal cancer	TRUE
154	rs34617709	7	69439045	-0.011637	0.020995	23691	0.57937	0.309645	T	C	Colorectal cancer	TRUE
155	rs10233389	7	50914953	-0.0087061	0.019548	23691	0.65605	0.523069	A	C	Colorectal cancer	TRUE
156	rs73033340	7	1195692	-0.0078488	0.058077	23691	0.8925	0.0358231	G	A	Colorectal cancer	TRUE
157	rs6001795	22	40530922	-0.013324	0.024061	23691	0.57973	0.200762	A	G	Colorectal cancer	TRUE
158	rs6026728	20	57723130	-0.040138	0.03088	23691	0.19367	0.11261	T	C	Colorectal cancer	TRUE
159	rs76833657	17	7781020	-0.074167	0.037903	23691	0.0503733	0.0707758	A	G	Colorectal cancer	TRUE
160	rs28406364	17	47454507	-0.03716	0.019947	23691	0.0624683	0.384809	T	C	Colorectal cancer	TRUE
161	rs4687477	3	185348351	-0.0053033	0.019916	23691	0.79002	0.393441	C	T	Colorectal cancer	TRUE
162	rs75285955	3	154661341	0.076799	0.031879	23691	0.0159919	0.103219	T	G	Colorectal cancer	TRUE
163	rs1522387	3	57946096	0.014329	0.019536	23691	0.46328	0.444008	G	A	Colorectal cancer	TRUE
164	rs12476256	2	43439332	-0.033048	0.01975	23691	0.0942606	0.576527	C	T	Colorectal cancer	TRUE
165	rs11102916	1	115836746	-0.02614	0.069804	23691	0.70805	0.0200192	A	C	Colorectal cancer	TRUE
166	rs2252865	1	8422676	-0.028612	0.020692	23691	0.16674	0.673575	C	T	Colorectal cancer	TRUE
167	rs12693302	2	183211443	-0.016231	0.020345	23691	0.42499	0.655966	A	G	Colorectal cancer	TRUE
168	rs6815273	4	111337478	0.015875	0.02036	23691	0.43555	0.42246	A	G	Colorectal cancer	TRUE
169	rs2493291	1	3329384	0.024714	0.031555	23691	0.4335	0.149149	T	C	Colorectal cancer	TRUE
170	rs35479618	1	153662423	-0.21632	0.10209	23691	0.0340942	0.0135848	A	G	Colorectal cancer	TRUE
171	rs11239271	10	45376294	0.025403	0.019815	23691	0.19985	0.592841	C	T	Colorectal cancer	TRUE
172	rs6990531	8	81395746	0.0025365	0.022225	23691	0.90914	0.255741	G	T	Colorectal cancer	TRUE
173	rs7938342	11	1887806	0.0047272	0.019835	23691	0.81162	0.601579	A	T	Colorectal cancer	TRUE
174	rs3798572	6	152389170	-0.029762	0.030328	23691	0.32642	0.114142	A	G	Colorectal cancer	TRUE
175	rs2782980	10	115781527	0.027572	0.021118	23691	0.19168	0.698472	C	T	Colorectal cancer	TRUE
176	rs34672900	17	41281550	0.041904	0.022966	23691	0.0680644	0.236609	A	G	Colorectal cancer	TRUE
177	rs16946721	17	61106371	0.010689	0.10613	23691	0.91978	0.00973154	G	A	Colorectal cancer	TRUE
178	rs10850529	12	115949875	-0.052323	0.020559	23691	0.010927	0.340762	C	G	Colorectal cancer	TRUE
179	rs6072317	20	39881517	-0.026026	0.025566	23691	0.30869	0.171529	T	G	Colorectal cancer	TRUE
180	rs78473917	20	47420709	0.016727	0.027608	23691	0.54461	0.145697	C	T	Colorectal cancer	TRUE
181	rs2278524	17	4081975	-0.016121	0.021205	23691	0.4471	0.303005	A	G	Colorectal cancer	TRUE
182	rs62217514	21	40028109	0.013129	0.022489	23691	0.55937	0.753662	T	C	Colorectal cancer	TRUE
183	rs1887320	20	10965998	-0.029222	0.019336	23691	0.13073	0.466506	A	G	Colorectal cancer	TRUE
184	rs137923903	21	44829595	0.11149	0.10805	23691	0.30213	0.013224	T	C	Colorectal cancer	TRUE
185	rs10804564	3	124598526	-0.003078	0.01949	23691	0.87451	0.419949	G	A	Colorectal cancer	TRUE
186	rs76328456	2	135605014	0.0076228	0.025099	23691	0.761349	0.216454	G	A	Colorectal cancer	TRUE
187	rs72742024	1	201737722	-0.017326	0.020649	23691	0.40143	0.335078	T	C	Colorectal cancer	TRUE
188	rs810057	2	97015073	0.0013626	0.020657	23691	0.94741	0.332025	C	T	Colorectal cancer	TRUE
189	rs2033821	2	55093657	-0.014163	0.020535	23691	0.49039	0.655291	A	G	Colorectal cancer	TRUE
190	rs76785130	6	121813835	-0.065939	0.080102	23691	0.4104	0.0167142	G	A	Colorectal cancer	TRUE
191	rs11153730	6	118667522	0.028671	0.019398	23691	0.13941	0.484045	C	T	Colorectal cancer	TRUE
192	rs28752924	6	31303922	-0.036567	0.01989	23691	0.0659964	0.5	C	T	Colorectal cancer	TRUE
193	rs9271727	6	32593585	0.028585	0.020963	23691	0.17269	0.335739	A	G	Colorectal cancer	TRUE
194	rs17173238	7	151406220	0.0019398	0.021248	23691	0.92726	0.294702	G	A	Colorectal cancer	TRUE
195	rs824523	2	19707855	-0.018692	0.020528	23691	0.36251	0.327825	A	C	Colorectal cancer	TRUE
196	rs699	1	230845794	-0.0021807	0.01952	23691	0.91105	0.430962	G	A	Colorectal cancer	TRUE
197	rs13125101	4	81174592	-0.016891	0.021318	23691	0.42816	0.290743	A	G	Colorectal cancer	TRUE
198	rs2087319	4	56461365	0.0028343	0.02228	23691	0.89877	0.25649	A	C	Colorectal cancer	TRUE
199	rs871606	4	54799245	0.013741	0.031401	23691	0.661669	0.105939	C	T	Colorectal cancer	TRUE
200	rs839758	1	43862158	-0.043063	0.019516	23691	0.0273451	0.448818	G	A	Colorectal cancer	TRUE
201	rs12405515	1	172357441	-0.046954	0.01968	23691	0.0170381	0.578514	T	G	Colorectal cancer	TRUE
202	rs12515541	5	57095011	0.014722	0.019967	23691	0.46092	0.62089	T	G	Colorectal cancer	TRUE
203	rs1363976	5	96248795	0.027119	0.019661	23691	0.1678	0.584948	C	T	Colorectal cancer	TRUE
204	rs66887589	4	120509279	-0.014296	0.019426	23691	0.46178	0.486809	C	T	Colorectal cancer	TRUE
205	rs10049413	3	49892896	-0.033814	0.021188	23691	0.11051	0.313495	G	A	Colorectal cancer	TRUE
206	rs616519	1	10768002	-0.014577	0.022278	23691	0.51292	0.697003	C	T	Colorectal cancer	TRUE
207	rs13429113	2	172552765	-0.0096814	0.021608	23691	0.654119	0.278692	T	A	Colorectal cancer	TRUE
208	rs67205269	2	127095154	-0.0046804	0.026426	23691	0.85942	0.160097	A	G	Colorectal cancer	TRUE
209	rs28667801	4	26785356	-0.0099142	0.021312	23691	0.64179	0.406842	T	A	Colorectal cancer	TRUE
210	rs1582931	5	122657199	0.016156	0.01962	23691	0.41025	0.480119	A	G	Colorectal cancer	TRUE
211	rs4385259	5	127815453	-0.022106	0.019772	23691	0.26354	0.389895	C	G	Colorectal cancer	TRUE
212	rs7129204	11	122527212	0.0062717	0.031416	23691	0.84177	0.122513	C	G	Colorectal cancer	TRUE
213	rs669206	11	77794724	-0.021232	0.019979	23691	0.28791	0.609388	C	A	Colorectal cancer	TRUE
214	rs13260	13	110802123	-0.021278	0.036019	23691	0.55469	0.0931659	T	G	Colorectal cancer	TRUE
215	rs507666	9	136149399	0.027575	0.023844	23691	0.24749	0.209171	A	G	Colorectal cancer	TRUE
216	rs10840457	11	10675738	-0.0020447	0.020482	23691	0.92048	0.671647	G	A	Colorectal cancer	TRUE
217	rs11821781	11	16367750	-0.0056667	0.023144	23691	0.80658	0.245642	G	A	Colorectal cancer	TRUE
218	rs10993958	9	136535677	-0.0085793	0.045804	23691	0.85142	0.0708822	A	G	Colorectal cancer	TRUE
219	rs7941511	11	10272552	-0.0007037	0.024826	23691	0.97739	0.186199	T	C	Colorectal cancer	TRUE
220	rs751984	11	61278246	-0.010944	0.030269	23691	0.71767	0.119474	C	T	Colorectal cancer	TRUE
221	rs951914	8	25878995	-0.032396	0.021499	23691	0.13184	0.712896	C	G	Colorectal cancer	TRUE
222	rs28374197	9	140205269	0.0063188	0.020473	23691	0.75759	0.336366	T	C	Colorectal cancer	TRUE
223	rs111346856	10	65193018	-0.022103	0.022411	23691	0.32401	0.263117	A	G	Colorectal cancer	TRUE
224	rs4507656	7	22156538	-0.016079	0.026919	23691	0.550309	0.307345	G	C	Colorectal cancer	TRUE
225	rs39201	7	89734104	0.032116	0.020056	23691	0.1093	0.50152	A	G	Colorectal cancer	TRUE
226	rs881858	6	43806609	0.02362	0.020972	23691	0.26007	0.701786	A	G	Colorectal cancer	TRUE
227	rs4476839	6	98342192	0.0038611	0.028342	23691	0.89164	0.865265	A	G	Colorectal cancer	TRUE
228	rs343011	7	35488349	-0.046758	0.023352	23691	0.0452481	0.78111	G	T	Colorectal cancer	TRUE
229	rs9467545	6	25638464	-0.019587	0.027402	23691	0.47473	0.147862	T	A	Colorectal cancer	TRUE
230	rs2229902	3	7494417	-0.01678	0.020301	23691	0.40849	0.429868	T	A	Colorectal cancer	TRUE
231	rs10883543	10	102552752	-0.02099	0.033453	23691	0.53036	0.887341	T	G	Colorectal cancer	TRUE
232	rs2274224	10	96039597	0.021268	0.019352	23691	0.27177	0.457304	C	G	Colorectal cancer	TRUE
233	rs59851826	5	33206382	0.01253	0.021627	23691	0.56234	0.284032	G	A	Colorectal cancer	TRUE
234	rs10059884	5	32832474	-0.0046226	0.019694	23691	0.81443	0.595184	A	C	Colorectal cancer	TRUE
235	rs2515432	8	6374773	-0.024555	0.019385	23691	0.20526	0.506353	C	T	Colorectal cancer	TRUE
236	rs1322640	6	169586887	-0.0087287	0.02383	23691	0.714139	0.78133	C	T	Colorectal cancer	TRUE
237	rs34302027	7	1947342	-0.0071274	0.02037	23691	0.72641	0.364542	A	G	Colorectal cancer	TRUE
238	rs57333327	8	120413592	-0.020321	0.023556	23691	0.38832	0.21927	C	G	Colorectal cancer	TRUE
239	rs7744284	6	109616218	0.066812	0.019266	23691	0.000524723	0.514035	T	C	Colorectal cancer	TRUE
240	rs10804833	3	169173670	-0.034486	0.019381	23691	0.0751796	0.492972	A	G	Colorectal cancer	TRUE
241	rs28752924	6	31303922	-0.024662	0.027357	23691	0.36733	0.253936	G	T	Colorectal cancer	TRUE
242	rs78378222	17	7571752	0.16988	0.083408	23691	0.0416802	0.0137753	G	T	Colorectal cancer	TRUE
243	rs12323265	13	111014716	-0.019282	0.020348	23691	0.34331	0.582693	G	A	Colorectal cancer	TRUE
244	rs72762705	16	4020732	-0.018666	0.023931	23691	0.43539	0.204665	T	C	Colorectal cancer	TRUE
245	rs4883481	12	50574311	0.052904	0.020099	23691	0.0084836	0.624815	C	T	Colorectal cancer	TRUE
246	rs7101163	10	31410094	-0.06986	0.043838	23691	0.11103	0.0539572	T	G	Colorectal cancer	TRUE
247	rs77924615	16	20392332	0.0067785	0.025404	23691	0.7896	0.195753	A	G	Colorectal cancer	TRUE
248	rs72799341	16	30936743	0.028704	0.023327	23691	0.21851	0.237558	A	G	Colorectal cancer	TRUE
249	rs9937613	16	81609375	0.00066443	0.019613	23691	0.97297	0.575964	C	T	Colorectal cancer	TRUE
250	rs73046792	19	49605705	-0.012296	0.028708	23691	0.66841	0.15562	A	G	Colorectal cancer	TRUE
251	rs167479	19	11526765	0.0172	0.025285	23691	0.49636	0.481259	T	G	Colorectal cancer	TRUE
252	rs200373	19	18286546	0.023764	0.019304	23691	0.21831	0.499304	A	T	Colorectal cancer	TRUE
253	rs13007770	2	148784324	0.015124	0.020811	23691	0.46738	0.321662	T	C	Colorectal cancer	TRUE
254	rs2612016	3	53734453	-0.0084983	0.020681	23691	0.68113	0.326179	C	G	Colorectal cancer	TRUE
255	rs10744971	15	91443059	-0.021175	0.019904	23691	0.28738	0.398295	C	T	Colorectal cancer	TRUE
256	rs9450088	6	85626788	0.0069786	0.023138	23691	0.76295	0.226837	C	T	Colorectal cancer	TRUE
257	rs11741461	5	158482827	-0.029467	0.019796	23691	0.13662	0.420645	C	T	Colorectal cancer	TRUE
258	rs56358311	18	42207147	-0.047327	0.02183	23691	0.0301592	0.273163	G	A	Colorectal cancer	TRUE
259	rs12454132	18	10873221	-0.00099851	0.020986	23691	0.96205	0.314993	G	A	Colorectal cancer	TRUE
260	rs693974	20	10557252	0.026728	0.019978	23691	0.18093	0.616753	T	C	Colorectal cancer	TRUE
261	rs35213536	20	62694319	0.03222	0.022454	23691	0.1513	0.250686	T	G	Colorectal cancer	TRUE
262	rs1623474	10	18471794	-0.00011269	0.020544	23691	0.99562	0.337681	T	C	Colorectal cancer	TRUE
263	rs12258967	10	18727959	-0.031554	0.021565	23691	0.14342	0.308324	G	C	Colorectal cancer	TRUE
264	rs12169946	22	18468105	0.00065233	0.022147	23691	0.9765	0.259191	G	A	Colorectal cancer	TRUE
