# Supplementary material for: Genetic prediction of the relationship between metabolic syndrome and colorectal cancer risk: a Mendelian randomization study
Source: Diabetol Metab Syndr. 2024 May 22;16:109. doi: 10.1186/s13098-024-01351-7 (PMC11110320; doi:10.1186/s13098-024-01351-7)
Supplement: Supplementary file 1 — Supplementary Material 1. [file 13098_2024_1351_MOESM1_ESM.zip › New folder/Supplemental Data S4.xlsx]

## Sheet: Supplemental Data S4
Supplemental Data S4. In MR analysis, SNPs strongly correlated with FG.
	chr.exposure	pos.exposure	beta.exposure	se.exposure	pval.exposure	samplesize.exposure	SNP	effect_allele.exposure	other_allele.exposure	eaf.exposure	exposure	mr_keep.exposure	pval_origin.exposure
1	1	214150445	0.051	0.0074	3.22e-12	133010	rs17712208	A	T	NA	Fasting glucose	TRUE	reported
2	2	27730940	0.029	0.0021	2.17e-41	133010	rs1260326	C	T	NA	Fasting glucose	TRUE	reported
3	2	169763148	0.071	0.0025	1.4e-178	133010	rs560887	C	T	NA	Fasting glucose	TRUE	reported
4	3	170713290	-0.026	0.0031	8.56e-18	133010	rs1280	C	T	NA	Fasting glucose	TRUE	reported
5	3	185513392	0.013	0.0023	1.75e-08	133010	rs7651090	G	A	NA	Fasting glucose	TRUE	reported
6	3	49455330	-0.012	0.0022	4.9e-08	133010	rs11715915	T	C	NA	Fasting glucose	TRUE	reported
7	3	123065778	-0.023	0.0026	1.3e-18	133010	rs11708067	G	A	NA	Fasting glucose	TRUE	reported
8	5	95539448	0.018	0.0022	1.02e-15	133010	rs4869272	T	C	NA	Fasting glucose	TRUE	reported
9	6	20686996	0.014	0.0023	1e-09	133010	rs9368222	A	C	NA	Fasting glucose	TRUE	reported
10	7	44231886	0.061	0.0029	2.88e-99	133010	rs6975024	C	T	NA	Fasting glucose	TRUE	reported
11	7	14898282	0.031	0.0028	3.17e-28	133010	rs17168486	T	C	NA	Fasting glucose	TRUE	reported
12	7	15064309	0.029	0.0021	1.28e-42	133010	rs2191349	T	G	NA	Fasting glucose	TRUE	reported
13	7	44178743	0.021	0.003	3.04e-12	133010	rs882020	T	C	NA	Fasting glucose	TRUE	reported
14	7	50791579	-0.015	0.0022	1.63e-12	133010	rs6943153	C	T	NA	Fasting glucose	TRUE	reported
15	8	9177732	-0.026	0.0033	6.29e-15	133010	rs983309	G	T	NA	Fasting glucose	TRUE	reported
16	8	118185733	-0.029	0.0023	7.8e-37	133010	rs11558471	G	A	NA	Fasting glucose	TRUE	reported
17	9	139256766	-0.017	0.0027	1.13e-10	133010	rs3829109	A	G	NA	Fasting glucose	TRUE	reported
18	9	4293150	0.016	0.0022	2.26e-13	133010	rs10814916	C	A	NA	Fasting glucose	TRUE	reported
19	9	22134094	-0.024	0.0028	5.65e-18	133010	rs10811661	C	T	NA	Fasting glucose	TRUE	reported
20	9	111680359	-0.043	0.0066	3.51e-11	133010	rs16913693	G	T	NA	Fasting glucose	TRUE	reported
21	10	113039667	-0.032	0.0037	1.97e-18	133010	rs11195502	T	C	NA	Fasting glucose	TRUE	reported
22	10	114758349	0.022	0.0024	2.71e-20	133010	rs7903146	T	C	NA	Fasting glucose	TRUE	reported
23	11	45839709	-0.021	0.0021	6.32e-24	133010	rs11607883	A	G	NA	Fasting glucose	TRUE	reported
24	11	47318157	-0.017	0.0022	6.12e-15	133010	rs749067	C	T	NA	Fasting glucose	TRUE	reported
25	11	92708710	0.078	0.0025	1e-200	133010	rs10830963	G	C	NA	Fasting glucose	TRUE	reported
26	11	72432985	-0.019	0.0028	1.12e-11	133010	rs11603334	A	G	NA	Fasting glucose	TRUE	reported
27	11	61603510	-0.02	0.0022	1.18e-18	133010	rs174576	A	C	NA	Fasting glucose	TRUE	reported
28	13	28487599	0.02	0.0024	1.33e-15	133010	rs11619319	G	A	NA	Fasting glucose	TRUE	reported
29	14	100830818	-0.016	0.0025	5.04e-10	133010	rs12888855	A	C	NA	Fasting glucose	TRUE	reported
30	15	62383155	-0.022	0.0021	1.38e-25	133010	rs4502156	C	T	NA	Fasting glucose	TRUE	reported
31	19	46196634	-0.014	0.0023	9.26e-10	133010	rs2302593	G	C	NA	Fasting glucose	TRUE	reported
32	20	22557099	-0.035	0.0053	2.49e-11	133010	rs6113722	A	G	NA	Fasting glucose	TRUE	reported
33	20	39743905	0.016	0.0028	1.66e-08	133010	rs6072275	A	G	NA	Fasting glucose	TRUE	reported
