# Supplementary material for: Genetic prediction of the relationship between metabolic syndrome and colorectal cancer risk: a Mendelian randomization study
Source: Diabetol Metab Syndr. 2024 May 22;16:109. doi: 10.1186/s13098-024-01351-7 (PMC11110320; doi:10.1186/s13098-024-01351-7)
Supplement: Supplementary file 1 — Supplementary Material 1. [file 13098_2024_1351_MOESM1_ESM.zip › New folder/Supplemental Data S5.xlsx]

## Sheet: Supplemental Data S5
Supplemental Data S5. In the diagnostic component (FG) of the preliminary analysis, SNPs strongly correlated with CRC.
	SNP	chr	pos	beta.outcome	se.outcome	samplesize.outcome	pval.outcome	eaf.outcome	effect_allele.outcome	other_allele.outcome	outcome	mr_keep.outcome
1	rs7651090	3	185513392	0.00765037	0.0193031	26554	0.691863	0.313259	G	A	Colorectal cancer	TRUE
2	rs17168486	7	14898282	-0.0208684	0.0240731	26554	0.386011	0.172433	T	C	Colorectal cancer	TRUE
3	rs10811661	9	22134094	0.032191	0.0240372	26554	0.180501	0.178343	C	T	Colorectal cancer	TRUE
4	rs174576	11	61603510	-0.073297	0.0190786	26554	0.00012211	0.328114	A	C	Colorectal cancer	TRUE
5	rs882020	7	44178743	0.0299533	0.0263553	26554	0.25574	0.140789	T	C	Colorectal cancer	TRUE
6	rs4502156	15	62383155	0.0349869	0.0183295	26554	0.0562911	0.426221	C	T	Colorectal cancer	TRUE
7	rs1260326	2	27730940	0.0556622	0.0182347	26554	0.00226913	0.579139	C	T	Colorectal cancer	TRUE
8	rs1280	3	170713290	-0.0290971	0.0264288	26554	0.270913	0.134641	C	T	Colorectal cancer	TRUE
9	rs983309	8	9177732	0.0260519	0.0292063	26554	0.372395	0.893756	G	T	Colorectal cancer	TRUE
10	rs4869272	5	95539448	-0.0405994	0.0192975	26554	0.0353891	0.686508	T	C	Colorectal cancer	TRUE
11	rs3829109	9	139256766	0.0049885	0.0211155	26554	0.813241	0.276868	A	G	Colorectal cancer	TRUE
12	rs11195502	10	113039667	0.00857359	0.0318897	26554	0.788045	0.0885639	T	C	Colorectal cancer	TRUE
13	rs11607883	11	45839709	0.0115357	0.0180138	26554	0.521926	0.532838	A	G	Colorectal cancer	TRUE
14	rs749067	11	47318157	0.0151351	0.0184927	26554	0.413106	0.391051	C	T	Colorectal cancer	TRUE
15	rs6072275	20	39743905	-0.0333027	0.0252554	26554	0.187291	0.152412	A	G	Colorectal cancer	TRUE
16	rs6113722	20	22557099	-0.0221865	0.0444641	26554	0.617797	0.0445977	A	G	Colorectal cancer	TRUE
17	rs17712208	1	214150445	-0.0866033	0.0633498	26554	0.171605	0.0323258	A	T	Colorectal cancer	TRUE
18	rs11708067	3	123065778	0.028063	0.0218993	26554	0.200035	0.219071	G	A	Colorectal cancer	TRUE
19	rs11558471	8	118185733	0.022608	0.0196219	26554	0.249246	0.310703	G	A	Colorectal cancer	TRUE
20	rs10830963	11	92708710	-0.00232799	0.0217383	26554	0.914716	0.280665	G	C	Colorectal cancer	TRUE
21	rs7903146	10	114758349	0.00339638	0.0199356	26554	0.864721	0.295381	T	C	Colorectal cancer	TRUE
22	rs2302593	19	46196634	0.0162984	0.0190008	26554	0.391017	0.498763	G	C	Colorectal cancer	TRUE
23	rs2191349	7	15064309	-0.0482545	0.0182579	26554	0.00821902	0.546123	T	G	Colorectal cancer	TRUE
24	rs11603334	11	72432985	-0.0385924	0.0252025	26554	0.125698	0.149246	A	G	Colorectal cancer	TRUE
25	rs10814916	9	4293150	-0.0191544	0.0181085	26554	0.290165	0.517828	C	A	Colorectal cancer	TRUE
26	rs11619319	13	28487599	-0.00266523	0.0216208	26554	0.901892	0.222019	G	A	Colorectal cancer	TRUE
27	rs11715915	3	49455330	0.00117985	0.0194965	26554	0.951745	0.316198	T	C	Colorectal cancer	TRUE
28	rs560887	2	169763148	-0.000301711	0.0197893	26554	0.987836	0.705195	C	T	Colorectal cancer	TRUE
29	rs9368222	6	20686996	-0.0512821	0.020383	26554	0.0118722	0.269004	A	C	Colorectal cancer	TRUE
30	rs6975024	7	44231886	0.0352001	0.0238122	26554	0.139344	0.172721	C	T	Colorectal cancer	TRUE
31	rs6943153	7	50791579	-0.0367864	0.0194948	26554	0.0591616	0.701385	C	T	Colorectal cancer	TRUE
32	rs16913693	9	111680359	0.035748	0.0559848	26554	0.523129	0.0265445	G	T	Colorectal cancer	TRUE
33	rs12888855	14	100830818	-0.00611933	0.0217259	26554	0.778205	0.216767	A	C	Colorectal cancer	TRUE
