# Supplementary material for: Genetic prediction of the relationship between metabolic syndrome and colorectal cancer risk: a Mendelian randomization study
Source: Diabetol Metab Syndr. 2024 May 22;16:109. doi: 10.1186/s13098-024-01351-7 (PMC11110320; doi:10.1186/s13098-024-01351-7)
Supplement: Supplementary file 1 — Supplementary Material 1. [file 13098_2024_1351_MOESM1_ESM.zip › New folder/Supplemental Data S6.xlsx]

## Sheet: Supplemental Data S6
Supplemental Data S6. In the diagnostic component (FG) of the replication analysis, SNPs strongly correlated with CRC.
	SNP	chr	pos	beta.outcome	se.outcome	samplesize.outcome	pval.outcome	eaf.outcome	effect_allele.outcome	other_allele.outcome	outcome	mr_keep.outcome
1	rs4869272	5	95539448	-0.018835	0.020854	23691	0.36643	0.686168	T	C	Colorectal cancer	TRUE
2	rs11708067	3	123065778	0.041302	0.02358	23691	0.0798473	0.216348	G	A	Colorectal cancer	TRUE
3	rs2191349	7	15064309	-0.00042731	0.019307	23691	0.98234	0.543689	T	G	Colorectal cancer	TRUE
4	rs749067	11	47318157	-0.029718	0.019952	23691	0.13636	0.391246	C	T	Colorectal cancer	TRUE
5	rs1280	3	170713290	-0.025528	0.028344	23691	0.36777	0.133614	C	T	Colorectal cancer	TRUE
6	rs9368222	6	20686996	-0.060815	0.021771	23691	0.00521543	0.269174	A	C	Colorectal cancer	TRUE
7	rs983309	8	9177732	-0.0049846	0.031432	23691	0.874	0.893056	G	T	Colorectal cancer	TRUE
8	rs17712208	1	214150445	0.064017	0.068632	23691	0.35095	0.0315281	A	T	Colorectal cancer	TRUE
9	rs560887	2	169763148	-0.035536	0.021222	23691	0.0940329	0.703685	C	T	Colorectal cancer	TRUE
10	rs17168486	7	14898282	0.013504	0.02558	23691	0.59757	0.172873	T	C	Colorectal cancer	TRUE
11	rs6975024	7	44231886	0.035384	0.025847	23691	0.171	0.169829	C	T	Colorectal cancer	TRUE
12	rs4502156	15	62383155	-0.0010433	0.019945	23691	0.95828	0.424993	C	T	Colorectal cancer	TRUE
13	rs12888855	14	100830818	0.014502	0.023443	23691	0.53618	0.218986	A	C	Colorectal cancer	TRUE
14	rs1260326	2	27730940	0.057633	0.019917	23691	0.00380759	0.586341	C	T	Colorectal cancer	TRUE
15	rs11619319	13	28487599	-0.030082	0.023409	23691	0.19878	0.220388	G	A	Colorectal cancer	TRUE
16	rs11603334	11	72432985	0.011752	0.027213	23691	0.665849	0.148238	A	G	Colorectal cancer	TRUE
17	rs7651090	3	185513392	0.0056449	0.02091	23691	0.787191	0.312735	G	A	Colorectal cancer	TRUE
18	rs11607883	11	45839709	0.014151	0.019606	23691	0.47044	0.529716	A	G	Colorectal cancer	TRUE
19	rs6943153	7	50791579	-0.016722	0.021064	23691	0.42726	0.701773	C	T	Colorectal cancer	TRUE
20	rs16913693	9	111680359	-0.061423	0.061857	23691	0.32072	0.0250886	G	T	Colorectal cancer	TRUE
21	rs882020	7	44178743	-0.019501	0.027881	23691	0.484281	0.143643	T	C	Colorectal cancer	TRUE
22	rs11715915	3	49455330	0.013869	0.020855	23691	0.50602	0.310076	T	C	Colorectal cancer	TRUE
23	rs10814916	9	4293150	0.032078	0.019636	23691	0.10234	0.512917	C	A	Colorectal cancer	TRUE
24	rs7903146	10	114758349	0.0071224	0.021377	23691	0.738999	0.285383	T	C	Colorectal cancer	TRUE
25	rs3829109	9	139256766	0.0072944	0.021837	23691	0.73836	0.269333	A	G	Colorectal cancer	TRUE
26	rs10830963	11	92708710	0.012262	0.021519	23691	0.568801	0.28209	G	C	Colorectal cancer	TRUE
27	rs6113722	20	22557099	-0.1106	0.047016	23691	0.0186582	0.0464818	A	G	Colorectal cancer	TRUE
28	rs11558471	8	118185733	-0.007293	0.020945	23691	0.727689	0.313867	G	A	Colorectal cancer	TRUE
29	rs11195502	10	113039667	-0.024888	0.034759	23691	0.47398	0.0845912	T	C	Colorectal cancer	TRUE
30	rs174576	11	61603510	-0.057056	0.020625	23691	0.00566931	0.327825	A	C	Colorectal cancer	TRUE
31	rs10811661	9	22134094	0.016359	0.025321	23691	0.51824	0.175291	C	T	Colorectal cancer	TRUE
32	rs2302593	19	46196634	0.032397	0.019425	23691	0.0953608	0.498502	G	C	Colorectal cancer	TRUE
33	rs6072275	20	39743905	-0.026073	0.026467	23691	0.32457	0.156834	A	G	Colorectal cancer	TRUE
