# Supplementary material for: Genetic prediction of the relationship between metabolic syndrome and colorectal cancer risk: a Mendelian randomization study
Source: Diabetol Metab Syndr. 2024 May 22;16:109. doi: 10.1186/s13098-024-01351-7 (PMC11110320; doi:10.1186/s13098-024-01351-7)
Supplement: Supplementary file 1 — Supplementary Material 1. [file 13098_2024_1351_MOESM1_ESM.zip › New folder/Supplemental Data S7.xlsx]

## Sheet: Supplemental Data S7
Supplemental Data S7. In MR analysis, SNPs strongly correlated with HDL-C.
	chr.exposure	pos.exposure	beta.exposure	se.exposure	pval.exposure	samplesize.exposure	SNP	effect_allele.exposure	other_allele.exposure	eaf.exposure	exposure	mr_keep.exposure	pval_origin.exposure
1	1	230299949	0.0502	0.0069	3.34e-13	37120	rs10779835	C	T	NA	HDL cholesterol	TRUE	reported
2	1	39578532	-0.0533	0.0085	2.91e-10	37120	rs4660165	G	A	NA	HDL cholesterol	TRUE	reported
3	2	21237544	0.0658	0.0083	1.72e-15	37120	rs673548	A	G	NA	HDL cholesterol	TRUE	reported
4	2	227162979	-0.0437	0.007	4.24e-10	36779	rs1606791	A	G	NA	HDL cholesterol	TRUE	reported
5	4	103198082	-0.0787	0.013	1.59e-09	34864	rs13135092	G	A	NA	HDL cholesterol	TRUE	reported
6	7	130453382	-0.0383	0.0068	2.04e-08	37120	rs1596972	G	A	NA	HDL cholesterol	TRUE	reported
7	8	19750044	-0.1027	0.0163	3.23e-10	35288	rs59347135	G	C	NA	HDL cholesterol	TRUE	reported
8	8	19859539	0.1027	0.0075	1.62e-42	37120	rs2119690	A	G	NA	HDL cholesterol	TRUE	reported
9	8	9184231	0.0904	0.0109	1.11e-16	36779	rs4240624	A	G	NA	HDL cholesterol	TRUE	reported
10	8	116521042	0.0446	0.0068	6.54e-11	37120	rs3808430	T	G	NA	HDL cholesterol	TRUE	reported
11	8	126485294	0.0414	0.0067	8.17e-10	37120	rs2954027	A	T	NA	HDL cholesterol	TRUE	reported
12	9	107585213	0.0947	0.0173	4.64e-08	34315	rs112853430	T	C	NA	HDL cholesterol	TRUE	reported
13	9	107661742	-0.069	0.0076	9.46e-20	37120	rs2740488	C	A	NA	HDL cholesterol	TRUE	reported
14	9	15296034	0.0585	0.0099	3.66e-09	34666	rs643531	A	C	NA	HDL cholesterol	TRUE	reported
15	10	95296862	0.0484	0.0084	1.02e-08	34376	rs4919246	T	G	NA	HDL cholesterol	TRUE	reported
16	11	47270255	0.0447	0.0074	1.48e-09	36489	rs2167079	T	C	NA	HDL cholesterol	TRUE	reported
17	11	61597972	-0.0554	0.007	1.59e-15	36830	rs1535	G	A	NA	HDL cholesterol	TRUE	reported
18	11	116648917	0.1161	0.0106	4.62e-28	34376	rs964184	C	G	NA	HDL cholesterol	TRUE	reported
19	12	109939641	0.0406	0.0071	1.02e-08	34666	rs2241212	A	T	NA	HDL cholesterol	TRUE	reported
20	12	125324798	-0.0898	0.0102	1.4e-18	34666	rs61941676	A	C	NA	HDL cholesterol	TRUE	reported
21	13	110772192	0.0428	0.0077	2.97e-08	34666	rs9555669	T	C	NA	HDL cholesterol	TRUE	reported
22	15	58680954	-0.0977	0.0072	1.69e-41	34666	rs2043085	C	T	NA	HDL cholesterol	TRUE	reported
23	15	58723939	0.1404	0.009	5.25e-55	34117	rs2070895	A	G	NA	HDL cholesterol	TRUE	reported
24	16	56852822	0.0788	0.007	1.08e-29	37120	rs1561139	T	G	NA	HDL cholesterol	TRUE	reported
25	16	56994528	0.2575	0.0075	1e-200	34666	rs17231506	T	C	NA	HDL cholesterol	TRUE	reported
26	16	56684270	0.0744	0.0128	5.5e-09	27967	rs12926482	T	C	NA	HDL cholesterol	TRUE	reported
27	16	67929601	0.0618	0.0091	8.97e-12	37120	rs6499145	C	T	NA	HDL cholesterol	TRUE	reported
28	16	57065556	-0.0586	0.0075	7.43e-15	37120	rs289754	T	C	NA	HDL cholesterol	TRUE	reported
29	16	81524274	0.0454	0.0079	7.32e-09	34666	rs12443634	C	A	NA	HDL cholesterol	TRUE	reported
30	17	41809207	-0.1909	0.0237	8.79e-16	31861	rs145947882	C	A	NA	HDL cholesterol	TRUE	reported
31	18	47160953	0.0777	0.0086	1.21e-19	37120	rs7241918	T	G	NA	HDL cholesterol	TRUE	reported
32	18	47109955	0.3161	0.0328	5.6e-22	31861	rs77960347	G	A	NA	HDL cholesterol	TRUE	reported
33	19	45411941	-0.0891	0.0093	6.41e-22	36794	rs429358	C	T	NA	HDL cholesterol	TRUE	reported
34	19	45500925	0.0484	0.0076	1.99e-10	34117	rs2376867	C	T	NA	HDL cholesterol	TRUE	reported
35	19	54809336	0.0474	0.0082	8.25e-09	34117	rs434124	G	C	NA	HDL cholesterol	TRUE	reported
36	19	8429323	0.2014	0.0247	3.56e-16	31861	rs116843064	A	G	NA	HDL cholesterol	TRUE	reported
37	20	44551855	-0.0732	0.0083	1.12e-18	37120	rs6073958	C	T	NA	HDL cholesterol	TRUE	reported
