# Supplementary material for: Genetic prediction of the relationship between metabolic syndrome and colorectal cancer risk: a Mendelian randomization study
Source: Diabetol Metab Syndr. 2024 May 22;16:109. doi: 10.1186/s13098-024-01351-7 (PMC11110320; doi:10.1186/s13098-024-01351-7)
Supplement: Supplementary file 1 — Supplementary Material 1. [file 13098_2024_1351_MOESM1_ESM.zip › New folder/Supplemental Data S8.xlsx]

## Sheet: Supplemental Data S8
Supplemental Data S8. In the diagnostic component (HDL-C) of the preliminary analysis, SNPs strongly correlated with CRC.
	SNP	chr	pos	beta.outcome	se.outcome	samplesize.outcome	pval.outcome	eaf.outcome	effect_allele.outcome	other_allele.outcome	outcome	mr_keep.outcome
1	rs59347135	8	19750044	-0.0222245	0.0443289	26554	0.616121	0.0501437	G	C	Colorectal cancer	TRUE
2	rs2119690	8	19859539	-0.0324707	0.0197542	26554	0.100231	0.296869	A	G	Colorectal cancer	TRUE
3	rs3808430	8	116521042	-0.0295512	0.0182006	26554	0.104454	0.554181	T	G	Colorectal cancer	TRUE
4	rs6073958	20	44551855	-0.0205903	0.0221609	26554	0.352823	0.206643	C	T	Colorectal cancer	TRUE
5	rs145947882	17	41809207	0.0115077	0.06614	26554	0.861873	0.0244476	C	A	Colorectal cancer	TRUE
6	rs429358	19	45411941	-0.000824224	0.0267166	26554	0.975389	0.135425	C	T	Colorectal cancer	TRUE
7	rs10779835	1	230299949	0.000755828	0.0184249	26554	0.967278	0.610882	C	T	Colorectal cancer	TRUE
8	rs1606791	2	227162979	0.00668777	0.0189071	26554	0.723551	0.636922	A	G	Colorectal cancer	TRUE
9	rs13135092	4	103198082	-0.0141529	0.0331502	26554	0.669428	0.0907696	G	A	Colorectal cancer	TRUE
10	rs1535	11	61597972	-0.0728463	0.0192575	26554	0.000155103	0.323626	G	A	Colorectal cancer	TRUE
11	rs964184	11	116648917	0.0348513	0.026035	26554	0.18069	0.85811	C	G	Colorectal cancer	TRUE
12	rs4919246	10	95296862	-0.0200601	0.0213781	26554	0.348067	0.770459	T	G	Colorectal cancer	TRUE
13	rs6499145	16	67929601	-0.00305433	0.0242224	26554	0.899657	0.176474	C	T	Colorectal cancer	TRUE
14	rs2376867	19	45500925	-0.00347369	0.0205516	26554	0.865779	0.323603	C	T	Colorectal cancer	TRUE
15	rs77960347	18	47109955	0.0083905	0.0809758	26554	0.917473	0.0131603	G	A	Colorectal cancer	TRUE
16	rs7241918	18	47160953	-0.0186044	0.0243485	26554	0.444814	0.840615	T	G	Colorectal cancer	TRUE
17	rs1561139	16	56852822	0.00305485	0.0182265	26554	0.866894	0.414362	T	G	Colorectal cancer	TRUE
18	rs1596972	7	130453382	0.0587868	0.0181973	26554	0.00123569	0.437798	G	A	Colorectal cancer	TRUE
19	rs4240624	8	9184231	0.0521475	0.0323019	26554	0.106446	0.915322	A	G	Colorectal cancer	TRUE
20	rs2167079	11	47270255	-0.023536	0.019874	26554	0.236309	0.285715	T	C	Colorectal cancer	TRUE
21	rs2070895	15	58723939	0.00763932	0.0219597	26554	0.727931	0.214409	A	G	Colorectal cancer	TRUE
22	rs61941676	12	125324798	0.0224123	0.028353	26554	0.429251	0.128155	A	C	Colorectal cancer	TRUE
23	rs2241212	12	109939641	-0.0397958	0.0184884	26554	0.0313603	0.517838	A	T	Colorectal cancer	TRUE
24	rs643531	9	15296034	0.0147763	0.0267498	26554	0.580682	0.868858	A	C	Colorectal cancer	TRUE
25	rs2740488	9	107661742	0.00735981	0.0207481	26554	0.722798	0.268949	C	A	Colorectal cancer	TRUE
26	rs116843064	19	8429323	-0.0855956	0.076243	26554	0.261578	0.0207615	A	G	Colorectal cancer	TRUE
27	rs12443634	16	81524274	0.00270417	0.0204405	26554	0.894751	0.719232	C	A	Colorectal cancer	TRUE
28	rs289754	16	57065556	-0.011388	0.019907	26554	0.567282	0.30593	T	C	Colorectal cancer	TRUE
29	rs112853430	9	107585213	0.0529485	0.0485075	26554	0.27503	0.0413226	T	C	Colorectal cancer	TRUE
30	rs9555669	13	110772192	0.0137365	0.0208025	26554	0.509041	0.28513	T	C	Colorectal cancer	TRUE
31	rs673548	2	21237544	-0.0202007	0.0218496	26554	0.35521	0.216412	A	G	Colorectal cancer	TRUE
32	rs4660165	1	39578532	0.0265636	0.0218646	26554	0.2244	0.216438	G	A	Colorectal cancer	TRUE
33	rs2954027	8	126485294	-0.0414323	0.018067	26554	0.0218328	0.469941	A	T	Colorectal cancer	TRUE
34	rs17231506	16	56994528	-0.00488011	0.0193405	26554	0.800789	0.321806	T	C	Colorectal cancer	TRUE
35	rs2043085	15	58680954	-0.0173388	0.0190041	26554	0.361572	0.626403	C	T	Colorectal cancer	TRUE
