# Supplementary material for: Genetic prediction of the relationship between metabolic syndrome and colorectal cancer risk: a Mendelian randomization study
Source: Diabetol Metab Syndr. 2024 May 22;16:109. doi: 10.1186/s13098-024-01351-7 (PMC11110320; doi:10.1186/s13098-024-01351-7)
Supplement: Supplementary file 1 — Supplementary Material 1. [file 13098_2024_1351_MOESM1_ESM.zip › New folder/Supplemental Data S9.xlsx]

## Sheet: Supplemental Data S9
Supplemental Data S9. In the diagnostic component (HDL-C) of the replication analysis, SNPs strongly correlated with CRC.
	SNP	chr	pos	beta.outcome	se.outcome	samplesize.outcome	pval.outcome	eaf.outcome	effect_allele.outcome	other_allele.outcome	outcome	mr_keep.outcome
1	rs2119690	8	19859539	-0.0072079	0.021278	23691	0.7348	0.296138	A	G	Colorectal cancer	TRUE
2	rs289754	16	57065556	-0.019286	0.021105	23691	0.36081	0.307674	T	C	Colorectal cancer	TRUE
3	rs4660165	1	39578532	0.0061584	0.024018	23691	0.79764	0.219692	G	A	Colorectal cancer	TRUE
4	rs1606791	2	227162979	-0.0037307	0.020419	23691	0.85503	0.6333	A	G	Colorectal cancer	TRUE
5	rs2954027	8	126485294	-0.015148	0.019422	23691	0.43542	0.470452	A	T	Colorectal cancer	TRUE
6	rs6073958	20	44551855	-0.0094619	0.023967	23691	0.69299	0.204099	C	T	Colorectal cancer	TRUE
7	rs112853430	9	107585213	0.019865	0.050973	23691	0.69675	0.0398839	T	C	Colorectal cancer	TRUE
8	rs4240624	8	9184231	0.020423	0.034874	23691	0.55813	0.915365	A	G	Colorectal cancer	TRUE
9	rs12443634	16	81524274	0.023334	0.021739	23691	0.28311	0.718034	C	A	Colorectal cancer	TRUE
10	rs7241918	18	47160953	0.031264	0.0264	23691	0.23631	0.839285	T	G	Colorectal cancer	TRUE
11	rs77960347	18	47109955	-0.063496	0.085204	23691	0.45614	0.0135898	G	A	Colorectal cancer	TRUE
12	rs17231506	16	56994528	0.03773	0.020747	23691	0.0689843	0.316687	T	C	Colorectal cancer	TRUE
13	rs61941676	12	125324798	0.039655	0.03063	23691	0.19543	0.122517	A	C	Colorectal cancer	TRUE
14	rs4919246	10	95296862	-0.013086	0.023008	23691	0.5695	0.768351	T	G	Colorectal cancer	TRUE
15	rs13135092	4	103198082	0.014925	0.035068	23691	0.6704	0.0864674	G	A	Colorectal cancer	TRUE
16	rs9555669	13	110772192	-0.0026163	0.022233	23691	0.90633	0.286492	T	C	Colorectal cancer	TRUE
17	rs2043085	15	58680954	0.0045692	0.020027	23691	0.81952	0.629015	C	T	Colorectal cancer	TRUE
18	rs673548	2	21237544	0.0017117	0.023748	23691	0.94254	0.213077	A	G	Colorectal cancer	TRUE
19	rs2070895	15	58723939	0.0063904	0.023336	23691	0.7842	0.217129	A	G	Colorectal cancer	TRUE
20	rs6499145	16	67929601	0.0067972	0.025508	23691	0.789871	0.174976	C	T	Colorectal cancer	TRUE
21	rs2740488	9	107661742	0.011747	0.021999	23691	0.59336	0.266526	C	A	Colorectal cancer	TRUE
22	rs429358	19	45411941	-0.0062004	0.02873	23691	0.82913	0.134977	C	T	Colorectal cancer	TRUE
23	rs116843064	19	8429323	-0.2015	0.06838	23691	0.00321048	0.0207492	A	G	Colorectal cancer	TRUE
24	rs145947882	17	41809207	-0.05459	0.067848	23691	0.42106	0.0244059	C	A	Colorectal cancer	TRUE
25	rs10779835	1	230299949	-0.0016648	0.019792	23691	0.93296	0.610764	C	T	Colorectal cancer	TRUE
26	rs964184	11	116648917	-0.056757	0.027846	23691	0.041526	0.859356	C	G	Colorectal cancer	TRUE
27	rs2167079	11	47270255	0.0054499	0.021329	23691	0.79833	0.292094	T	C	Colorectal cancer	TRUE
28	rs1596972	7	130453382	0.0088639	0.019528	23691	0.64989	0.433917	G	A	Colorectal cancer	TRUE
29	rs59347135	8	19750044	0.0015396	0.046644	23691	0.97367	0.0502744	G	C	Colorectal cancer	TRUE
30	rs1535	11	61597972	-0.05299	0.020717	23691	0.0105339	0.32238	G	A	Colorectal cancer	TRUE
31	rs643531	9	15296034	0.038006	0.028723	23691	0.18577	0.868214	A	C	Colorectal cancer	TRUE
32	rs3808430	8	116521042	0.0009999	0.01956	23691	0.95923	0.559835	T	G	Colorectal cancer	TRUE
33	rs2241212	12	109939641	-0.0045946	0.019858	23691	0.81703	0.525199	A	T	Colorectal cancer	TRUE
34	rs1561139	16	56852822	0.0015212	0.019815	23691	0.93881	0.410528	T	G	Colorectal cancer	TRUE
35	rs2376867	19	45500925	0.025353	0.021142	23691	0.23045	0.325018	C	T	Colorectal cancer	TRUE
